# Supplementary material for: Modeling Human Hypertrophic Scars with Induced Pluripotent Stem-Cell-Derived Scar Organoids Versus Skin Organoids
Source: Cells. 2026 May 24;15(11):969. doi: 10.3390/cells15110969 (PMC13256951; doi:10.3390/cells15110969)
Supplement: Supplementary file 1 [file cells-15-00969-s001.zip]

Archive with 1 entries (1 files):
- cells-4309251-supplementary.csv
