# Supplementary material for: Modeling Human Hypertrophic Scars with Induced Pluripotent Stem-Cell-Derived Scar Organoids Versus Skin Organoids
Source: Cells. 2026 May 24;15(11):969. doi: 10.3390/cells15110969 (PMC13256951; doi:10.3390/cells15110969)
Supplement: Supplementary file 1 [file cells-15-00969-s001.zip › cells-4309251-supplementary.csv]

Table S1
Gene_Symbol	log2FoldChange	pvalue	padj
5S_rRNA	-0.698998671	0.35561563	0.690196637
7SK	1.467814065	0.00138425	0.032177193
A1BG	-0.179001364	0.775904987	0.922299286
A1BG-AS1	-0.025514196	0.938296037	0.981264431
A2M	-0.517794676	0.666349551	0.872038687
A2M-AS1	0.3894443	0.633038072	0.857479043
A2ML1	-3.275349048	0.000137103	0.005857776
A4GALT	0.429914779	0.599101212	0.841636397
AAAS	0.241051088	0.333718424	0.672334488
AACS	-0.501923634	0.308243709	0.654231148
AACSP1	1.113723779	0.224896586	0.574988449
AADAC	3.318329884	0.005471603	0.082372737
AADACL2	1.893232598	0.000847314	0.022480999
AADAT	0.247842998	0.468505524	0.770190983
AAGAB	-0.757856018	0.05875737	0.310884559
AAK1	-0.213302042	0.257628726	0.6073095
AAMDC	0.658057299	0.191236134	0.536575608
AAMP	-0.406043499	0.099219695	0.400776226
AAR2	-0.43138858	0.044616272	0.273421132
AARS1	0.060944533	0.772865431	0.921148002
AARS2	0.0213924	0.95577032	0.985607683
AARSD1	-0.27104671	0.53776686	0.807515437
AASDH	0.244950668	0.431718083	0.746148956
AASDHPPT	-0.118509425	0.699070893	0.887046105
AASS	0.183313075	0.775393878	0.922113295
AATBC	0.11191274	0.776005354	0.922358352
AATF	-0.400996392	0.164830626	0.504696754
AATK	-1.000021557	0.001907368	0.040508753
ABALON	-0.058185285	0.909627852	0.971175956
ABAT	-1.776456967	0.117010425	0.432270901
ABCA1	0.354327466	0.501153543	0.787286004
ABCA10	4.627608766	7.38E-15	2.74E-12
ABCA11P	0.06776554	0.921200263	0.974974217
ABCA12	-0.077012845	0.922319581	0.975335677
ABCA13	-1.932725676	0.026902769	0.210137174
ABCA17P	0.003480056	0.996555435	0.999335373
ABCA2	0.18938383	0.764430398	0.917408511
ABCA3	-1.602556016	0.059743104	0.313499633
ABCA4	1.616476027	0.000509361	0.01566028
ABCA5	0.188045623	0.472672428	0.771923979
ABCA6	4.698241489	4.51E-10	8.22E-08
ABCA7	0.262561517	0.562460731	0.821419223
ABCA8	2.167098241	0.048825309	0.284465254
ABCA9	3.999282525	5.01E-08	6.42E-06
ABCB1	0.951712279	0.209931146	0.558864531
ABCB10	0.078628032	0.803101987	0.932862155
ABCB4	1.655146456	0.038145106	0.250347616
ABCB6	-0.471796186	0.17945549	0.521697229
ABCB7	-0.085415655	0.656730796	0.868057895
ABCB8	-0.872136564	0.02775824	0.213639307
ABCB9	0.004555039	0.991683402	0.997996525
ABCC1	-0.500548942	0.248854252	0.599203486
ABCC10	-0.279350113	0.490161749	0.782307435
ABCC2	0.851280157	0.081722645	0.366533672
ABCC3	-1.996102412	3.57E-05	0.001985536
ABCC4	0.033961153	0.939557389	0.981699403
ABCC5	0.055146945	0.861723077	0.955073786
ABCC6	0.911200867	0.336124521	0.674658404
ABCC8	-0.315195994	0.826245073	0.942143001
ABCC9	0.855703755	0.466062415	0.76816963
ABCD1	0.974827298	0.031723505	0.228130985
ABCD2	1.428047493	0.261645827	0.611457132
ABCD3	-0.377718619	0.245928651	0.595426897
ABCD4	0.434872948	0.049021841	0.285163804
ABCE1	-0.429651007	0.13475304	0.461241653
ABCF1	-0.207820603	0.439277205	0.750952492
ABCF2	-0.722044173	0.0974875	0.397070958
ABCF3	-0.183346494	0.240970247	0.591840701
ABCG1	-0.620328347	0.390695396	0.716261776
ABCG2	0.796013725	0.300627433	0.647311963
ABCG4	-1.648584095	0.013406279	0.140844931
ABHD1	-0.253289533	0.820112245	0.939450716
ABHD10	-0.004775516	0.989517836	0.997183304
ABHD11	-0.455192204	0.228248285	0.579744267
ABHD12	-0.239344289	0.193912215	0.540136328
ABHD12B	1.655780375	0.007567541	0.101213185
ABHD13	-0.207364213	0.345963407	0.682655291
ABHD14A	0.414801518	0.19189706	0.537506678
ABHD14B	0.65006073	0.25907219	0.60804293
ABHD15	0.636714091	0.198592219	0.545613192
ABHD16A	-0.483775791	0.094490728	0.391492314
ABHD17A	-0.322674632	0.195840459	0.542788518
ABHD17AP1	0.142450315	0.813687318	0.936851091
ABHD17B	0.653530601	0.103154673	0.407624445
ABHD17C	-0.677205382	0.164533631	0.504494041
ABHD18	0.263144565	0.309240345	0.655007973
ABHD2	-0.399360213	0.102966264	0.407322099
ABHD3	0.258002216	0.57670516	0.829443747
ABHD4	-0.399293579	0.485196341	0.779243985
ABHD5	0.002715482	0.994492753	0.998552579
ABHD6	-1.221800853	0.005144229	0.078879621
ABHD8	-0.692668865	0.00887398	0.110475593
ABI1	-0.753707026	0.02441485	0.199898647
ABI2	-0.039622599	0.930683087	0.978509864
ABI3BP	1.822295398	0.002316531	0.046409121
ABITRAM	-0.243006832	0.235702145	0.587738049
ABL1	0.319165216	0.218335626	0.567972931
ABL2	-0.754073301	0.085272264	0.372943085
ABLIM1	-1.239096407	3.34E-05	0.001903219
ABLIM2	-0.677758379	0.27070531	0.618045181
ABLIM3	-0.096695364	0.887629723	0.964556008
ABR	-0.534229895	0.261850187	0.611457132
ABRA	2.089576097	0.037706824	0.249530514
ABRACL	-1.152326061	0.177242755	0.518815599
ABRAXAS1	0.861550087	0.0045778	0.073146141
ABRAXAS1P1	1.91121811	0.031136266	0.227138751
ABRAXAS2	-0.27208366	0.155730383	0.492690544
ABT1	-0.560384072	0.132673211	0.45780268
ABTB1	0.906905294	0.176035884	0.518032194
ABTB2	-1.078405276	0.001205063	0.029041314
ABTB3	-1.851936642	1.69E-05	0.001095748
ACAA1	-0.785646066	0.057837533	0.3094359
ACAA2	0.116479356	0.621093906	0.851182322
ACACA	0.114395966	0.828878381	0.942696495
ACACB	1.630565873	0.008668384	0.108884231
ACAD10	0.496329514	0.092462631	0.387281456
ACAD11	0.390399033	0.217771579	0.567370707
ACAD8	0.06038809	0.691487864	0.883578371
ACAD9	-0.419016139	0.32955815	0.669458152
ACAD9-DT	1.899106311	0.004128846	0.067824117
ACADL	-1.083705247	0.169157888	0.510661683
ACADM	0.390014604	0.085340605	0.372943085
ACADS	0.567380901	0.266726589	0.614933254
ACADSB	-0.145715198	0.620846418	0.851182322
ACADVL	-0.128622229	0.715798161	0.895895341
ACAN	1.982468832	0.15888227	0.497385335
ACAP1	0.350982702	0.460536888	0.76480218
ACAP2	0.179593952	0.446647409	0.755494719
ACAP3	-0.222887573	0.453899274	0.759810603
ACAT1	-0.350790937	0.180471436	0.522634942
ACAT2	-1.477791331	0.009989333	0.119183945
ACBD3	-0.341321622	0.123301947	0.442473406
ACBD3-AS1	0.497084717	0.350206957	0.686422229
ACBD4	0.243892528	0.559482976	0.819573946
ACBD5	-0.682931167	0.085342212	0.372943085
ACBD6	0.07050588	0.797364894	0.930927106
ACBD7	0.201050623	0.832852777	0.943588758
ACCS	0.736875251	0.192708109	0.538289276
ACD	-0.051194224	0.782259083	0.925371325
ACE	0.017266463	0.980837154	0.993915378
ACER1	1.157071795	0.087667739	0.378565425
ACER2	-0.721507591	0.21703922	0.567011744
ACER3	0.129080053	0.791631119	0.928857014
ACHE	-1.234620022	0.077342065	0.358376509
ACIN1	0.009039452	0.97485768	0.992160655
ACKR1	-1.709572629	0.315321719	0.658074669
ACKR2	-2.698933906	0.005425745	0.081931833
ACKR3	-1.142546844	0.018051632	0.16763151
ACKR4	1.021944066	0.213599059	0.563029178
ACLY	-1.206841992	0.008194839	0.105933429
ACO1	0.379355011	0.243821856	0.593389844
ACO2	-0.481402678	0.132091468	0.456766549
ACOT1	0.890957953	0.242032877	0.592281673
ACOT11	0.684216925	0.106145245	0.41395963
ACOT13	-0.109038748	0.716000281	0.895895341
ACOT2	0.412870138	0.416771117	0.73404791
ACOT7	-1.006194054	0.187755846	0.532960721
ACOT8	0.096278918	0.682344801	0.879122087
ACOT9	-0.815346872	0.03519576	0.241529681
ACOX1	-0.861906491	0.00100567	0.025422495
ACOX2	1.87194013	0.114584649	0.428773684
ACOX3	-0.838201615	0.039242427	0.253935656
ACOXL	-1.03481688	0.241011798	0.591840701
ACP1	-0.346903261	0.095773514	0.394008167
ACP2	-0.649553682	0.025594848	0.205040417
ACP3	1.368106394	0.029728708	0.22194102
ACP4	-0.192651245	0.699551014	0.887407862
ACP5	-1.216729294	0.155353547	0.491754768
ACP6	0.035701471	0.940747975	0.982083518
ACP7	-1.121526253	0.319679285	0.661943422
ACRBP	0.534604887	0.475592185	0.773847073
ACRV1	0.007488707	0.993132874	0.998196916
ACSBG1	1.291938685	0.138464287	0.467820957
ACSBG2	1.272218998	0.217364748	0.567370707
ACSF2	0.950446081	0.029172857	0.220504641
ACSF3	-0.149560521	0.439052421	0.750952492
ACSL1	0.479110008	0.488284142	0.781129174
ACSL3	-0.188717588	0.49732089	0.785858521
ACSL4	0.361262058	0.448142516	0.75655042
ACSL5	1.506935481	0.082065326	0.367070997
ACSL6	-1.616590538	0.363877337	0.696197982
ACSM3	2.643922961	1.64E-07	1.91E-05
ACSM6	0.948725106	0.162407832	0.501609527
ACSS1	2.112876386	6.59E-07	6.38E-05
ACSS2	0.883410786	0.100958231	0.404171318
ACSS3	0.190419467	0.877608665	0.960716522
ACTA1	0.189140899	0.903913219	0.968683731
ACTA2	-0.376321442	0.710981007	0.893418672
ACTA2-AS1	0.107641782	0.89887533	0.966642829
ACTB	-0.916484157	0.023846955	0.197539612
ACTBL2	2.228448747	NA	NA
ACTBP2	-0.32118755	0.399914452	0.722491129
ACTBP7	-0.64115831	0.616285124	0.849387062
ACTC1	1.052318104	0.457587465	0.762436909
ACTG1	-0.716470008	0.030287751	0.224183553
ACTG1P10	0.096677416	0.835907922	0.944967155
ACTG1P14	0.53058512	0.121588759	0.439212641
ACTG1P20	0.447762471	0.355202132	0.689897983
ACTG2	-2.714132814	8.02E-07	7.56E-05
ACTL10	-0.644933704	0.212105011	0.561387538
ACTL6A	-0.211534593	0.624657529	0.853045595
ACTL6B	-1.302402864	NA	NA
ACTMAP	0.218999349	0.573600543	0.827773841
ACTN1	-1.65605654	0.0005302	0.016205961
ACTN2	0.628859979	0.632221903	0.857265206
ACTN3	0.277828049	0.791546245	0.928857014
ACTN4	-0.728664234	0.1917567	0.537361616
ACTR10	-0.302440835	0.216721639	0.56682721
ACTR1A	-0.529074748	0.203798759	0.551165115
ACTR1B	-0.2559386	0.20744487	0.556416699
ACTR2	-0.676750674	0.038509234	0.251635032
ACTR3	-1.288275571	0.000425297	0.013652256
ACTR3-AS1	-0.600893597	0.240648377	0.591737517
ACTR3B	-0.042815927	0.90771182	0.970284764
ACTR3C	-1.824105317	0.134867759	0.461241653
ACTR5	-0.077259498	0.765698535	0.917605525
ACTR6	0.074329045	0.82542943	0.941760811
ACTR8	-0.22810631	0.460946617	0.765203335
ACTRT3	-1.68840793	0.032516382	0.231300207
ACVR1	0.08839545	0.823757142	0.941151997
ACVR1B	0.041522044	0.917732522	0.973548937
ACVR1C	0.421966592	0.626124149	0.853708603
ACVR2A	1.35892808	0.002090546	0.042897435
ACVR2B	0.189435021	0.803275362	0.932862155
ACVR2B-AS1	0.334000658	0.701956233	0.888601015
ACVRL1	2.080994598	0.049974065	0.288480166
ACY1	-0.19321751	0.748573283	0.911219498
ACYP1	0.870558296	0.013979775	0.145033104
ACYP2	0.175713587	0.49456167	0.784902661
ADA	-0.633867883	0.218983896	0.568269654
ADA2	-1.053847893	0.188697014	0.534403535
ADAD2	-1.399976774	0.264831484	0.613804382
ADAM10	-0.087716615	0.725310206	0.90047029
ADAM11	0.248519769	0.668781351	0.872830157
ADAM12	-0.670156075	0.433053047	0.747038053
ADAM15	-0.62597466	0.18704127	0.531790619
ADAM17	-0.895109292	0.000385436	0.012549767
ADAM19	-0.068675373	0.854069359	0.951890349
ADAM20	-0.903903676	0.217520688	0.567370707
ADAM21	-0.985323335	0.176354492	0.518265703
ADAM22	0.824133004	0.275687767	0.624015955
ADAM23	-0.160796254	0.853360995	0.951743367
ADAM28	2.070091763	0.000808535	0.021834031
ADAM33	1.406852532	0.262580938	0.61233
ADAM8	-3.388976499	2.18E-07	2.46E-05
ADAM9	-1.086127759	0.00437837	0.070968358
ADAMTS1	0.11183636	0.82079565	0.939593263
ADAMTS10	0.787241185	0.254132932	0.604506712
ADAMTS12	0.680658153	0.430383509	0.745679076
ADAMTS13	1.06289939	0.046748577	0.279796559
ADAMTS14	0.41499643	0.528156213	0.801949715
ADAMTS15	0.322818236	0.637612533	0.859325118
ADAMTS16	-2.534505276	0.037401303	0.248672958
ADAMTS16-DT	-2.083050655	0.087514727	0.378277911
ADAMTS17	-0.340125435	0.445813579	0.755321434
ADAMTS18	0.394063707	0.694679889	0.885239001
ADAMTS19	1.562669777	0.015183568	0.152301722
ADAMTS19-AS1	1.183611945	0.142545276	0.473668379
ADAMTS2	1.104824138	0.352242071	0.687500712
ADAMTS20	-0.696491562	0.457041556	0.762126739
ADAMTS3	0.001205359	0.999013455	0.999871753
ADAMTS4	-0.638099475	0.317158765	0.659217751
ADAMTS5	2.721055403	2.31E-05	0.001436887
ADAMTS6	-1.216765892	0.036185985	0.244292845
ADAMTS7	0.489651942	0.303582377	0.650901502
ADAMTS7P1	0.500183746	0.408850919	0.729736162
ADAMTS7P4	3.547060823	0.009594813	0.116113821
ADAMTS8	1.619157849	0.020663166	0.182504956
ADAMTS9	1.099919023	0.021628535	0.185864481
ADAMTS9-AS1	2.526201418	0.003062383	0.055627182
ADAMTS9-AS2	0.79328962	0.37951223	0.708825254
ADAMTSL1	0.670043828	0.405088354	0.726906549
ADAMTSL2	-1.376309917	0.249980597	0.600217026
ADAMTSL3	2.286460177	0.003185749	0.057051993
ADAMTSL4	0.522150399	0.342715676	0.679880825
ADAMTSL4-AS2	-0.381002712	0.60441493	0.844103048
ADAMTSL5	0.068335167	0.919003169	0.973902572
ADAP1	-1.273861042	0.027830968	0.214047593
ADAP2	-3.190828951	0.000442245	0.014096857
ADAR	-0.060544778	0.763000568	0.916802588
ADARB1	-0.311294843	0.614388309	0.848351606
ADARB2	-1.701600694	0.194650801	0.541029454
ADAT1	-0.458054479	0.188073537	0.533363422
ADAT2	0.547944856	0.243231822	0.593168786
ADAT3	-0.24632403	0.603219801	0.843658603
ADCK1	-0.252791674	0.471931287	0.771853577
ADCK2	-0.66496646	0.039806679	0.255833817
ADCK5	0.375524149	0.414559662	0.732918932
ADCY1	-0.582360792	0.621744584	0.851367227
ADCY10P1	0.965095938	0.047595536	0.281785246
ADCY2	-0.596539866	0.543832126	0.811601224
ADCY3	0.939566679	0.008009345	0.104575386
ADCY4	1.211717102	0.078764532	0.361591803
ADCY5	0.48863782	0.547242236	0.813303193
ADCY6	0.553263453	0.017129287	0.162719288
ADCY7	-1.234907598	0.009059474	0.111715101
ADCY8	-1.125784208	0.434048253	0.748143124
ADCY9	0.298563019	0.39348081	0.718149184
ADCYAP1	-0.092169902	NA	NA
ADCYAP1R1	-0.486456486	0.735975904	0.905284681
ADD1	-0.334530587	0.20032923	0.547394134
ADD2	-1.496376846	0.208695008	0.557040304
ADD3	0.312163274	0.429749318	0.745152646
ADD3-AS1	0.359784077	0.5946259	0.838780595
ADGRA1	0.055796628	0.968491848	0.990351902
ADGRA1-AS1	1.074260814	0.326874788	0.667448492
ADGRA2	1.967851268	0.08322316	0.369359846
ADGRA3	0.400031402	0.501277467	0.787344769
ADGRB1	0.546109189	0.044295759	0.272742594
ADGRB2	-0.193008815	0.803452381	0.932867874
ADGRB3	-0.300041351	0.815301023	0.936883257
ADGRB3-DT	-0.513513421	0.677784964	0.877034276
ADGRD1	1.315988086	0.128358375	0.450752612
ADGRE2	-1.155334839	0.042208574	0.264614029
ADGRE5	0.450195918	0.380904248	0.709604731
ADGRF3	-0.650721084	0.158399907	0.496818318
ADGRF4	-2.08796879	0.055269594	0.302818146
ADGRF5P1	0.974901381	0.249121089	0.599451738
ADGRG1	-2.093116772	0.001822667	0.039120701
ADGRG2	0.974555685	0.236327805	0.58831125
ADGRG5	1.128310185	0.093358463	0.38936699
ADGRG6	-0.820071603	0.392670812	0.717642479
ADGRL1	0.382685561	0.379774235	0.709023577
ADGRL1-AS1	1.113080586	0.006514813	0.092277136
ADGRL2	0.87377314	0.020202508	0.179900535
ADGRL3	0.700344831	0.337433253	0.675787986
ADGRV1	0.261326656	0.729793748	0.902618674
ADH1B	10.9606982	2.35E-13	7.00E-11
ADH5	0.077752914	0.703812495	0.889275102
ADHFE1	0.847880104	0.32989979	0.669699607
ADI1	-0.919860468	0.121336889	0.438794499
ADIPOR1	-1.096620962	0.008296971	0.106647717
ADIPOR2	0.094724905	0.792425841	0.928857014
ADIRF-AS1	0.165294845	0.767772705	0.918450937
ADISSP	-0.108146526	0.762519067	0.91670648
ADK	-0.657388648	0.154742311	0.491101098
ADM	-0.285583029	0.499969156	0.786647528
ADM-DT	-2.146937986	1.28E-05	0.000884277
ADM2	0.40884769	0.390099577	0.715601936
ADM5	1.087559051	0.255982074	0.606451532
ADNP	0.101203457	0.675318269	0.875878497
ADNP-AS1	0.147214034	0.739347758	0.90675416
ADNP2	-0.502204507	0.117533537	0.432954445
ADO	-0.234792393	0.481745588	0.777465104
ADORA1	-1.128422508	0.282809272	0.630153426
ADORA2B	-1.417108773	8.48E-06	0.000614687
ADPGK	-0.288734673	0.248027396	0.597768356
ADPGK-AS1	0.36620642	0.53618939	0.806161107
ADPRH	-1.932715505	0.002769145	0.0521212
ADPRHL1	-0.195337306	0.837736222	0.945413999
ADPRM	0.173066635	0.494335167	0.784902661
ADPRS	-1.090548937	9.14E-05	0.004276831
ADRA1A	0.505100079	0.683448365	0.879764391
ADRA1B	-1.754185496	0.008249757	0.106265972
ADRA2A	-1.187366846	NA	NA
ADRA2B	0.256309261	0.636261413	0.85873919
ADRA2C	1.889946578	0.002025834	0.04209155
ADRB1	-1.610302764	0.073055482	0.348306635
ADRB2	-1.401547921	0.001206265	0.029041314
ADRB3	0.877060193	0.514835622	0.794879275
ADRM1	-0.555632347	0.116665794	0.431912819
ADSL	-0.171873741	0.661865077	0.8703374
ADSS1	-0.603317209	0.469893511	0.771055186
ADSS2	-0.899918895	0.014244151	0.14672201
ADTRP	0.546408806	0.523842785	0.80013952
AEBP1	-0.157966595	0.847679797	0.948652654
AEBP2	0.678303661	0.000868824	0.022753179
AEN	-1.417034594	0.000139263	0.005908466
AFAP1	0.563006108	0.183851817	0.527639062
AFAP1-AS1	1.023967005	0.004372769	0.070968358
AFAP1L1	0.140604722	0.832554932	0.943541965
AFAP1L2	0.289246563	0.711261419	0.893489419
AFDN	0.017510225	NA	NA
AFDN-DT	0.088488654	0.933128438	0.979349019
AFF1	-0.306716003	0.242092906	0.592281673
AFF2	0.555096494	0.341759213	0.679060419
AFF3	-0.557101579	0.695769641	0.885788013
AFF4	0.127204793	0.496712083	0.785484288
AFF4-DT	-0.546611956	0.236466002	0.588418905
AFG1L	-0.0709488	0.814962476	0.936851091
AFG2A	0.375557374	0.231924975	0.583531445
AFG2B	-0.577013515	0.109275688	0.419516305
AFG3L1P	0.130767583	0.640720793	0.86045268
AFG3L2	-0.328702838	0.212891249	0.562466443
AFMID	0.096553897	0.826400687	0.942240554
AFTPH	-0.143956245	0.628648375	0.855542776
AFTPH-DT	-0.904499164	0.085286512	0.372943085
AGA	-0.744269573	0.108826734	0.418498919
AGA-DT	-0.353999212	0.545101869	0.812559513
AGAP1	-0.094786238	0.890515227	0.965483101
AGAP1-IT1	0.878908228	0.215797896	0.566217639
AGAP2	1.130518747	0.120652308	0.437797581
AGAP2-AS1	-0.238979917	0.645217668	0.862217861
AGAP3	0.22707346	0.595814476	0.839416308
AGAP4	0.444449501	0.292474575	0.639683099
AGAP6	0.586611462	0.266254314	0.614752604
AGBL1	1.323539949	0.314172472	0.657181952
AGBL1-AS1	0.940660136	0.412116446	0.731474825
AGBL2	0.421380557	0.51993164	0.797511865
AGBL3	0.229662347	0.638301269	0.85964952
AGBL4	-0.996658363	0.373502973	0.703230331
AGBL5	-0.069908631	0.778527892	0.923487106
AGER	0.930472371	0.00345228	0.060045227
AGFG1	-0.667436894	0.105794989	0.413124779
AGFG2	-0.419075136	0.157430737	0.495017387
AGGF1	-0.084130565	0.630691667	0.856731978
AGK	-0.053508544	0.876656123	0.96057592
AGL	0.537226348	0.029663753	0.221853945
AGMO	1.316837837	0.018417454	0.169631911
AGO1	-0.304927428	0.543267289	0.811136926
AGO2	-0.189852459	0.52508211	0.80044148
AGO3	0.004524988	0.983171898	0.994581549
AGO4	0.254411748	0.456478443	0.761790789
AGPAT1	-0.475331605	0.003270057	0.058010043
AGPAT2	-0.56281377	0.29162567	0.638887676
AGPAT3	-0.874726763	0.017116161	0.162679503
AGPAT4	-0.578207222	0.268356296	0.615933535
AGPAT5	-0.533007462	0.294352241	0.640988048
AGPS	-0.652557414	0.057283491	0.308064592
AGR2	1.809172385	0.065857961	0.329127061
AGR3	-0.952392293	0.620440462	0.851182322
AGRN	-0.350077683	0.10593774	0.413419064
AGT	0.711829962	0.492895623	0.784538105
AGTPBP1	-0.255460311	0.706848604	0.890952316
AGTR1	1.242860596	0.282183448	0.629919221
AGTR2	4.383375389	4.69E-06	0.00035838
AGTRAP	-0.572202548	0.308800319	0.654760457
AGXT	2.249846008	0.001979587	0.041509754
AHCTF1	0.047921617	0.837307153	0.945303605
AHCY	-0.153532948	0.717000296	0.896361178
AHCYL1	-0.143046659	0.5513316	0.815278221
AHCYL2	-0.108287517	0.735433224	0.904922938
AHDC1	0.686124076	0.016537604	0.159682196
AHI1	0.578364019	0.105002637	0.411265977
AHI1-DT	0.174050932	0.76519136	0.917605525
AHNAK	-0.172538415	0.681789755	0.878904691
AHNAK2	-0.958174317	0.008742707	0.109550366
AHR	-0.366335269	0.429733553	0.745152646
AHRR	0.653358327	0.493202368	0.784676832
AHSA1	-0.395759396	0.303260871	0.650595369
AHSA2P	0.574739362	0.056597286	0.306429854
AIDA	-0.144392266	0.657609313	0.868614435
AIF1L	0.536050969	0.383305178	0.711093419
AIFM1	-0.080659849	0.847493092	0.948616942
AIFM2	-0.779378439	0.029447851	0.221571038
AIFM3	-0.935631572	0.359543265	0.692638332
AIG1	-0.328474559	0.263992391	0.612908076
AIM2	-1.397396715	0.205439839	0.553383233
AIMP1	-0.084193667	0.606493553	0.845236535
AIMP2	-0.243088011	0.554257349	0.817320832
AIP	0.227394689	0.313611286	0.656995151
AIRE	1.266140638	0.161873646	0.501461289
AIRIM	-0.393425853	0.034876078	0.24072087
AIRN	0.155232911	0.798011546	0.93124371
AJM1	0.138312538	0.78744786	0.927683127
AJUBA	-0.344935208	0.371074885	0.701617868
AJUBA-DT	0.446854855	0.304919494	0.651918241
AK1	-0.468214643	0.242769926	0.59310811
AK2	-0.254311977	0.451702188	0.758094083
AK3	-0.108814035	0.691863005	0.883578371
AK3P3	-0.387209072	0.57087031	0.826166516
AK3P5	-0.335968505	0.729663406	0.902618674
AK4	-1.494315895	1.56E-06	0.000136883
AK5	-1.177905016	0.237951652	0.590048777
AK6	-0.053857269	0.865548054	0.956986457
AK7	-1.545076168	0.163881129	0.503638912
AK8	0.215935414	0.722390319	0.898962546
AK9	0.497363165	0.106822389	0.414700461
AKAP1	0.030518477	0.927020478	0.977344156
AKAP1-DT	0.426898381	0.396413603	0.719810263
AKAP10	-0.119816191	0.468353487	0.770190983
AKAP11	-0.080685602	0.866743757	0.95743176
AKAP12	-0.012576038	0.965102156	0.989122379
AKAP13	0.302885602	0.060873014	0.315880723
AKAP13-AS1	0.776321825	0.266119594	0.614519505
AKAP3	-0.725070918	0.31421029	0.657181952
AKAP5	0.305736843	0.555230965	0.817926993
AKAP6	-0.304329214	0.76342786	0.916929556
AKAP7	0.366797723	0.491813543	0.783776062
AKAP8	-0.338314887	0.101052082	0.404230535
AKAP8L	0.384375656	0.174425763	0.516971717
AKAP9	0.958648451	0.003123106	0.056233751
AKIP1	-0.602274454	0.137513605	0.466173425
AKIRIN1	-0.823687159	0.000463347	0.014590618
AKIRIN2	-0.507638727	0.149846482	0.484367311
AKNA	0.779787481	0.124539763	0.444337868
AKNAD1	0.76751773	0.160750156	0.500395689
AKR1A1	-0.02922235	0.920094007	0.974547894
AKR1B1	0.057355269	0.894719629	0.965852672
AKR1B10	2.891873268	0.00301088	0.055076403
AKR1B15	0.235652658	0.754235202	0.913787853
AKR1C1	-0.395419055	0.496974129	0.785597911
AKR1C2	-2.058863702	0.00407145	0.06742899
AKR1C3	0.735871207	0.069248711	0.338508492
AKR1E2	-0.744766331	0.127040208	0.448199034
AKR7A2	-0.009963213	0.943857257	0.982487728
AKR7A3	0.710531681	0.25161926	0.601760409
AKR7L	-0.190959405	0.858847515	0.953745187
AKT1	0.338579482	0.194371476	0.540745031
AKT1S1	-0.869894607	0.062406064	0.319832708
AKT2	0.350715575	0.284803254	0.6317738
AKT3	0.316891728	0.703314328	0.888960987
AKT3-IT1	0.670523276	0.403689801	0.725638628
AKTIP	-0.554037738	0.134050355	0.460205753
ALAD	0.198860899	0.437817458	0.750632587
ALAS1	-0.749124856	0.016264822	0.158054475
ALCAM	-0.353928014	0.48430903	0.778830232
ALDH16A1	0.056988131	0.924084011	0.976387616
ALDH18A1	-0.569295927	0.019257168	0.174638619
ALDH1A1	3.417319804	6.74E-07	6.47E-05
ALDH1A2	3.535053739	2.68E-05	0.00161286
ALDH1A3	-3.186390009	0.007071021	0.097425933
ALDH1A3-AS1	-1.576788474	0.131727049	0.456253164
ALDH1B1	0.22476698	0.666367792	0.872038687
ALDH1L1	-0.477537328	0.697432674	0.886584152
ALDH1L1-AS1	-0.117087977	0.836712992	0.945125727
ALDH1L2	0.660616534	0.140219871	0.470574414
ALDH2	0.230504505	0.605994627	0.844864666
ALDH3A1	1.966593398	0.001483057	0.033615352
ALDH3A2	0.421479336	0.260096352	0.60918977
ALDH3B1	1.287775708	0.033463451	0.234837082
ALDH3B2	-0.459178497	0.639444323	0.860137915
ALDH4A1	-1.727724076	3.21E-07	3.46E-05
ALDH5A1	-0.309264374	0.574610011	0.828352381
ALDH6A1	-0.307381579	0.583571804	0.83327605
ALDH7A1	-0.097977552	0.720021253	0.897976655
ALDH9A1	0.111941062	0.674550514	0.875775298
ALDOA	-0.79307669	0.029134445	0.220397357
ALDOC	-0.929932852	0.148487228	0.483325424
ALG1	-0.731971753	0.079591637	0.362343017
ALG10	-0.090748032	0.850408429	0.950520991
ALG10B	0.190757778	0.731173557	0.902998179
ALG11	-0.244513039	0.151491677	0.4869834
ALG12	-0.257164555	0.279634439	0.62777334
ALG13	0.099237052	0.618741922	0.851064833
ALG14	-0.164792486	0.555305964	0.817926993
ALG1L9P	-0.937450146	0.418249785	0.734970936
ALG2	-0.694220413	0.011083093	0.125510271
ALG3	-0.669994768	0.164483221	0.50442445
ALG5	-0.18895604	0.467285834	0.769132706
ALG6	0.191011551	0.578782124	0.830406987
ALG8	-0.535789376	0.159365534	0.498044632
ALG9	-0.38100858	0.232926849	0.584303204
ALK	-0.873657249	0.297051129	0.642804375
ALKAL2	0.233894314	0.689127356	0.882290161
ALKBH1	-0.322560368	0.264177872	0.613069163
ALKBH2	0.400181336	0.035718946	0.242854142
ALKBH3	-0.665748216	0.06444731	0.325854382
ALKBH3-AS1	0.002475485	0.996899056	0.999535048
ALKBH4	0.221337772	0.384864654	0.712594121
ALKBH5	-0.941984975	0.028523934	0.217678875
ALKBH6	0.268977998	0.474105012	0.772739798
ALKBH7	0.114458251	0.79907904	0.931479224
ALKBH8	-0.159492681	0.652728275	0.865811042
ALMS1	0.268742117	0.521266117	0.798493421
ALOX12	-0.834700991	0.035236252	0.241529681
ALOX12B	-1.823779343	0.030822563	0.2264548
ALOX12P2	-0.51238282	0.590380233	0.836805987
ALOX15	-0.763793699	0.528340541	0.802008241
ALOX15B	0.090022956	0.892546151	0.965616565
ALOX5	-1.561879947	0.102437701	0.406676266
ALOXE3	-1.080568049	0.221640625	0.571318654
ALPK1	0.626083473	0.101332877	0.404908822
ALPK2	-0.14967641	0.821976129	0.940220433
ALPK3	0.265826112	0.727148423	0.90113862
ALPL	1.850141288	0.017033586	0.162148687
ALS2	-0.17168077	0.585439644	0.834292746
ALS2CL	-0.633588367	0.31648916	0.658888352
ALX1	4.408465421	0.000268752	0.009744148
ALX3	2.842798138	0.024700017	0.200788305
ALX4	2.64956945	0.002696358	0.051335151
ALYREF	-0.648701523	0.164120645	0.503906859
AMACR	-0.513037494	0.417327775	0.734317752
AMBP	0.452365579	0.704879687	0.889641161
AMBRA1	-0.27186909	0.218060561	0.567637338
AMD1	-0.894971612	0.012153501	0.132696987
AMDHD2	-0.386473167	0.084498273	0.371250788
AMER1	0.545005601	0.108074923	0.417454714
AMER2	-0.685660384	0.650253872	0.864483255
AMER3	-1.449410297	NA	NA
AMFR	-0.61418499	0.016461712	0.159372143
AMH	0.973556634	0.021781211	0.186384495
AMIGO1	0.571694775	0.406393426	0.727882421
AMIGO2	-2.738404505	3.85E-06	0.000305859
AMMECR1	-0.378244882	0.48438529	0.778830232
AMMECR1L	-0.472116881	0.083845664	0.370469777
AMN	-1.853292844	0.018330289	0.169078771
AMN1	-0.467440852	0.220164039	0.569286216
AMN1-AS1	-1.630340223	0.02043606	0.181087228
AMOT	0.647528429	0.225994131	0.576418045
AMOTL1	-0.239074368	0.570672201	0.826119839
AMOTL2	-0.257800119	0.521479243	0.798530068
AMPD1	0.835880198	0.439842681	0.75137632
AMPD2	-0.15216982	0.620885146	0.851182322
AMPD3	-1.501869163	0.000354163	0.011741559
AMPH	-0.702352849	0.553358323	0.816644356
AMT	0.654398162	0.23709363	0.589527481
AMTN	2.909569021	0.326046811	0.667448492
AMY2B	0.98527431	0.177174466	0.518815599
AMZ1	-0.469883076	0.451150723	0.757928217
AMZ2	-0.319685949	0.237609925	0.590001931
AMZ2P1	0.364635843	0.438601317	0.750952492
ANAPC1	-0.113846849	0.753812694	0.913715796
ANAPC10	0.435247797	0.137147308	0.465278313
ANAPC11	-0.183766684	0.68695086	0.881442214
ANAPC13	-0.232479982	0.163346808	0.502633179
ANAPC15	-0.203808695	0.651673045	0.865016123
ANAPC16	0.051748353	0.863582027	0.955872454
ANAPC1P2	0.5771021	0.032638878	0.231646537
ANAPC2	0.125308778	0.646234193	0.862422908
ANAPC4	0.070302366	0.797361939	0.930927106
ANAPC5	0.083166295	0.711215533	0.893489419
ANAPC7	-0.338393329	0.262776986	0.612418014
ANG	0.883795896	0.119437349	0.435429277
ANGEL1	0.086613163	0.803617143	0.932999657
ANGEL2	-0.133442222	0.636066911	0.858738429
ANGPT1	-0.788479701	0.564637754	0.822750121
ANGPT2	-0.197209042	0.734604116	0.904617512
ANGPTL1	1.526670695	0.050008615	0.288588077
ANGPTL2	-0.07040595	0.947241129	0.982994229
ANGPTL3	-0.02573453	0.973541717	0.991921161
ANGPTL4	-1.390356656	0.0896693	0.382666102
ANGPTL6	-1.490168762	0.230124312	0.581700889
ANGPTL7	-0.872760828	0.344341356	0.681281383
ANK1	0.156498648	0.868421733	0.958069947
ANK2	0.087050905	0.937577609	0.980985004
ANK2-AS1	1.33339004	0.067137221	0.33286967
ANK3	-0.305464101	0.649539496	0.864354484
ANKAR	0.916410592	0.046166952	0.278055821
ANKDD1A	-0.377580989	0.445183126	0.754940657
ANKDD1B	0.195976398	0.803093164	0.932862155
ANKEF1	-1.688610632	0.006676476	0.093764307
ANKFN1	-0.055771363	0.930060977	0.978442855
ANKFY1	-0.38689879	0.332766972	0.671995079
ANKH	0.255415235	0.580697816	0.831375832
ANKHD1	0.139952364	0.549617644	0.814798129
ANKHD1-DT	-0.198904575	0.75113971	0.912406157
ANKHD1-EIF4EBP3	0.112318754	0.862276711	0.955338351
ANKIB1	0.002712604	0.991551949	0.997996525
ANKK1	-2.558300249	0.017386348	0.163963174
ANKLE1	0.017132789	0.97198406	0.991165569
ANKLE2	-0.773204827	0.047606705	0.281785246
ANKMY1	0.047136667	0.863965799	0.956045812
ANKMY2	0.140425862	0.711940426	0.893903676
ANKRA2	0.056561701	0.824104763	0.941151997
ANKRD1	2.804260206	0.030700488	0.226226553
ANKRD10	0.285485659	0.478081655	0.775040026
ANKRD10-IT1	0.70170601	0.036794211	0.247009814
ANKRD11	0.317113931	0.238903256	0.59034587
ANKRD12	-0.118688117	0.800458647	0.931918475
ANKRD13A	-0.23712745	0.47012892	0.771204586
ANKRD13B	0.681082578	0.178082056	0.520101333
ANKRD13C	-0.137042295	0.545355376	0.812675061
ANKRD13C-DT	0.126996775	0.771172654	0.920343173
ANKRD13D	-0.322283413	0.263880325	0.612908076
ANKRD16	0.333672452	0.11119622	0.422522423
ANKRD17	0.011719752	0.950847763	0.98409986
ANKRD17-DT	0.103344147	0.738324442	0.906274829
ANKRD18A	0.295247072	0.669081094	0.872936936
ANKRD18B	2.064859743	0.008181005	0.105829762
ANKRD18EP	-0.420734568	0.441168129	0.752408276
ANKRD19P	0.901991131	0.296962096	0.642804375
ANKRD2	0.634103365	0.533683122	0.805050412
ANKRD22	-1.029526935	0.157492587	0.49508162
ANKRD23	-0.031650144	0.942234955	0.982306794
ANKRD24	0.031119837	0.970695307	0.99078605
ANKRD26	0.818814141	0.010133839	0.119519088
ANKRD27	0.18801216	0.374491395	0.704289923
ANKRD28	0.246189508	0.351848004	0.687500712
ANKRD29	0.014638503	0.985868541	0.995218709
ANKRD31	-0.581524098	0.363117287	0.695449346
ANKRD33	-0.910439904	0.178941912	0.52119087
ANKRD33B	0.176476894	0.738732528	0.906536322
ANKRD34A	-0.01027248	0.986971894	0.995954449
ANKRD35	1.304493737	0.096456754	0.39514053
ANKRD36	0.920202901	0.007568328	0.101213185
ANKRD36B	0.967080456	0.001713673	0.037264718
ANKRD36C	1.318938812	0.00339819	0.059455039
ANKRD37	-0.965261267	0.195734372	0.542577111
ANKRD39	0.271112562	0.596250936	0.839641259
ANKRD40	-0.625427619	0.002036117	0.042208855
ANKRD42	0.011577861	0.962134912	0.987694164
ANKRD42-DT	-0.197889253	0.523732924	0.80013952
ANKRD44	1.329396755	0.14774653	0.482269474
ANKRD44-IT1	2.015899332	0.017931661	0.167028743
ANKRD46	-0.353862726	0.487609684	0.780698791
ANKRD49	-0.006146931	0.975843857	0.992364177
ANKRD49P1	-0.115079865	0.870553139	0.958556424
ANKRD49P2	0.844098214	0.308229875	0.654231148
ANKRD50	0.489459978	0.035069505	0.240867949
ANKRD52	-0.194989088	0.443641405	0.754012252
ANKRD53	-0.009466302	0.989277601	0.997146906
ANKRD54	-0.610398842	0.001066152	0.026728695
ANKRD6	-0.085024478	0.896034149	0.965852672
ANKRD63	0.231352182	0.824017679	0.941151997
ANKRD65	-0.831559044	0.235253359	0.587203225
ANKRD65-AS1	-0.319967978	0.730989048	0.902872669
ANKRD7	0.487256604	0.339640314	0.677350413
ANKRD9	0.09264526	0.806160471	0.934224292
ANKS1A	0.793407987	0.146319163	0.479154789
ANKS1B	-0.531945593	NA	NA
ANKS3	0.194791333	0.532830824	0.805018165
ANKS6	-0.391211094	0.402851859	0.724966055
ANKZF1	-0.252611714	0.324512774	0.666050148
ANLN	-0.608432727	0.339854861	0.677350413
ANO1	-1.750379207	0.027420663	0.212556849
ANO10	-0.113215754	0.725187084	0.90047029
ANO2	4.193918116	2.20E-18	1.18E-15
ANO3	0.536760793	0.575181184	0.828561356
ANO4	-1.658624677	0.219147384	0.568353025
ANO5	-0.218832577	0.841166505	0.946496678
ANO6	-0.621174282	0.010405721	0.121205249
ANO7	-0.095394987	0.899597691	0.967000326
ANO8	0.355886838	0.517562724	0.796011122
ANO9	-0.577385719	0.414042047	0.732573082
ANOS1	-0.500930863	0.550982869	0.815128258
ANP32A	0.202306833	0.397251534	0.720087542
ANP32B	0.086031506	0.78793614	0.928024429
ANP32E	-0.123587886	0.528149564	0.801949715
ANPEP	2.326624273	0.017858167	0.166770908
ANTKMT	0.118486617	0.652825105	0.865850742
ANTXR1	0.402182393	0.417425507	0.734373175
ANTXR2	0.674179745	0.037987996	0.250141124
ANXA1	-1.208173644	0.010343877	0.120685199
ANXA11	-0.311409193	0.577100848	0.829445009
ANXA2	-0.948109349	0.132680025	0.45780268
ANXA2P1	-0.242569358	0.676962919	0.876798337
ANXA2P2	-1.058097632	0.13305973	0.458437223
ANXA2R-AS1	0.412236255	0.353593615	0.688238622
ANXA2R-OT1	-0.006001913	0.984779306	0.994911162
ANXA3	-2.531445145	NA	NA
ANXA4	-0.585431119	0.397364606	0.720095065
ANXA5	-0.404438436	0.251440811	0.601614028
ANXA6	0.722017692	0.305034866	0.651967149
ANXA7	-0.634838037	0.075104259	0.352767126
ANXA8	-3.290688172	NA	NA
ANXA8L1	-2.970092014	NA	NA
ANXA9	-1.61311631	0.008231504	0.10610595
AOC2	0.23920072	0.61375904	0.848088999
AOC3	3.789033456	6.17E-06	0.000460499
AOPEP	0.675887351	0.111024002	0.422132411
AOPEP-AS1	0.13221413	0.823085929	0.940870082
AOX1	2.518511526	0.001853666	0.039739192
AP1AR	-0.663426688	0.032017857	0.229299698
AP1AR-DT	-0.186976835	0.735211565	0.904837153
AP1B1	-1.102302042	0.028965122	0.219390009
AP1G1	-0.578505077	0.093401511	0.38936699
AP1G2	-0.481089635	0.4099346	0.730479218
AP1G2-AS1	0.00365656	0.994485865	0.998552579
AP1M1	-0.464790342	0.124823678	0.444548544
AP1M2	-1.410845926	0.203603186	0.551127064
AP1S1	-0.789147477	0.049569907	0.287112688
AP1S2	-0.257698058	0.677571344	0.876923929
AP1S3	-3.339388887	0.003010311	0.055076403
AP2A1	-0.319700011	0.227028943	0.57780197
AP2A2	-0.043755238	0.871370949	0.958905382
AP2B1	-0.576783142	0.241724753	0.592224017
AP2M1	-0.621243837	0.010107059	0.119519088
AP2S1	-0.598898879	0.320892449	0.663129099
AP3B1	-0.042925251	0.920506148	0.974757528
AP3B2	-1.321470805	0.220123812	0.569286216
AP3D1	-0.22473041	0.24309871	0.593168786
AP3M1	-0.504879351	0.190131905	0.535771522
AP3M2	-0.086255846	0.788720641	0.928024429
AP3S1	0.04796399	0.869910424	0.958370537
AP3S2	-0.238447455	0.494296707	0.784902661
AP4B1	-0.102781095	0.66171673	0.8703374
AP4B1-AS1	-0.758469561	0.358922333	0.69246824
AP4E1	-0.231007169	0.585729591	0.834382908
AP4M1	-0.118456278	0.738430603	0.906344016
AP4S1	-0.050073224	0.849126612	0.949671467
AP5B1	-0.781343778	0.077508726	0.358818452
AP5M1	-0.419578965	0.227076397	0.57780197
AP5S1	-0.528407024	0.191055086	0.536575608
AP5Z1	-0.908953538	0.016723509	0.160944693
APAF1	0.607972882	0.064067547	0.324799498
APBA1	-1.16171587	NA	NA
APBA2	-0.777191714	0.380038396	0.709215675
APBA3	-0.089106303	0.736158642	0.905325908
APBB1	-0.618184174	0.384693275	0.712579106
APBB2	0.188139609	0.419502732	0.735752242
APBB3	0.128301857	0.750259439	0.912008939
APC	-0.263201116	0.708493099	0.891973016
APC2	-1.099298784	0.431505966	0.745995449
APCDD1	1.242786525	0.0071216	0.097967755
APCDD1L	-0.169246152	0.766876171	0.917981795
APCDD1L-DT	0.426756855	0.524597549	0.800340341
APEH	-0.340154784	0.350328765	0.686553875
APEX1	-0.053260894	0.869126642	0.958203041
APEX2	-0.925952277	0.086406908	0.375726468
APH1A	-0.712197982	0.022817556	0.192163259
APH1B	-0.25984767	0.373353854	0.703167788
API5	-0.589830586	0.096776644	0.39582735
APIP	0.205535709	0.406825472	0.728300425
APLF	0.23927194	0.644331419	0.862217861
APLN	-0.749337927	0.44659339	0.755494719
APLNR	1.018292509	0.258595585	0.607629517
APLP1	-1.751582898	0.121923687	0.439867797
APLP2	-0.405625032	0.102055002	0.406056067
APMAP	-0.020014824	0.959121625	0.986580646
APOB	3.553851878	0.002442833	0.047911636
APOBEC2	-0.460371803	0.685788236	0.880785118
APOBEC3A	-4.773281734	3.81E-05	0.002100779
APOBEC3B	-0.865326943	0.187873566	0.532987578
APOBEC3C	-0.17464329	0.806783542	0.934458226
APOBEC3F	0.969286976	0.139601283	0.469257939
APOBEC3G	0.49592565	0.395721718	0.719317985
APOC1	2.997913641	0.00084217	0.022409838
APOD	3.88439985	0.000202686	0.007882673
APOE	0.828814387	0.038219763	0.250488386
APOL1	0.792427799	0.350785221	0.686724932
APOL2	-0.238675055	0.649611863	0.864354484
APOL3	0.877691222	0.410721984	0.730996624
APOL4	0.000119844	0.999871753	0.999871753
APOL6	1.183828103	0.132886903	0.45816276
APOLD1	0.232159168	0.620747749	0.851182322
APOM	0.18771722	0.695792056	0.885788013
APOO	0.020207393	0.962071988	0.987685276
APOOL	0.252730735	0.36083802	0.693304006
APP	-0.189809688	0.560156516	0.819909002
APPAT	0.664972954	0.325164193	0.66670198
APPBP2	0.201170014	0.412814882	0.731610874
APPBP2-DT	0.163264394	0.690555325	0.883245528
APPL1	-0.029501537	0.886265938	0.964039142
APPL2	0.549667848	0.02670925	0.209270367
APRG1	0.072122659	0.917493282	0.973548937
APRT	-0.479497357	0.518073409	0.796214282
APTR	0.304160643	0.335135944	0.673565517
APTX	-0.483760599	0.089256781	0.381891765
AQP1	-0.903166024	0.377832665	0.707285028
AQP11	-1.069962654	0.116171743	0.431254721
AQP3	-1.469868331	0.078246316	0.360519181
AQP4	-1.209129629	0.441443027	0.752524542
AQP4-AS1	-0.472715527	0.726950513	0.901090721
AQP5	1.104797733	0.275717615	0.624015955
AQP6	0.038884143	0.966043454	0.989319987
AQP7	4.361909417	2.17E-06	0.000181707
AQP9	2.706243971	0.002019007	0.04209155
AQR	-0.070474184	0.739512046	0.90675416
AR	1.122858207	0.29936183	0.645808304
ARAF	-0.483900594	0.078279864	0.360519181
ARAP1	0.244839937	0.484611138	0.778830232
ARAP2	-0.319626446	0.549581011	0.814798129
ARAP3	-0.924428548	0.031352138	0.227709602
ARB2A	-0.308940731	0.491022086	0.782870148
ARC	-1.236095043	0.030412547	0.224832967
ARCN1	-0.617368587	0.014830451	0.150311614
AREG	-2.274469816	0.011307145	0.127273555
AREL1	-0.817543754	0.095274159	0.392949232
ARF1	-0.475140764	0.079096329	0.361716657
ARF3	-0.448438327	0.20582546	0.554012009
ARF4	-0.597112675	0.009494941	0.11513486
ARF5	-0.216894406	0.618868584	0.851143048
ARF6	-1.004482411	0.015692921	0.154979298
ARFGAP1	-0.169880028	0.528699868	0.802323258
ARFGAP2	-0.364694145	0.298883538	0.645158833
ARFGAP3	-0.344393282	0.222013793	0.571862198
ARFGEF1	0.21662818	0.355466898	0.690191275
ARFGEF1-DT	-0.025535052	0.966046926	0.989319987
ARFGEF2	-0.225617163	0.424555082	0.740094536
ARFGEF3	-1.001358391	0.093780888	0.389615599
ARFIP1	-0.010107177	0.975565297	0.992250604
ARFIP2	-0.756504066	0.000369737	0.01216401
ARFRP1	-0.590555845	0.052936424	0.296337025
ARG1	-0.486152165	0.660510708	0.870021377
ARG2	-1.567591127	0.002317779	0.046409121
ARGLU1	0.582988281	0.001966753	0.041288196
ARGLU1-DT	0.111820919	0.795132396	0.930528628
ARHGAP1	-0.726461121	0.048315221	0.283193125
ARHGAP10	0.915701079	0.07005359	0.340647979
ARHGAP11A	-0.646553794	0.11834419	0.434270685
ARHGAP11A-DT	1.154069269	0.053984915	0.298656366
ARHGAP11B	0.344773368	0.650212894	0.864483255
ARHGAP11B-DT	0.33409201	0.532554336	0.804848614
ARHGAP12	0.062738445	0.873616342	0.959881506
ARHGAP15	3.697315041	0.001519232	0.034095615
ARHGAP15-AS1	6.81381684	1.55E-06	0.000136883
ARHGAP17	-0.337495629	0.257378876	0.60724582
ARHGAP18	0.588404632	0.041023603	0.259982799
ARHGAP19	-0.204811555	0.515246169	0.794879275
ARHGAP20	1.149600636	0.046910672	0.280216984
ARHGAP21	-0.190678324	0.775578893	0.922197851
ARHGAP22	-1.800389718	2.46E-06	0.000205557
ARHGAP23	-0.083977063	0.857952903	0.953333381
ARHGAP24	1.731911162	0.037808377	0.249691678
ARHGAP25	-0.744168882	0.264007435	0.612908076
ARHGAP26	0.205071103	0.602806171	0.843551333
ARHGAP27	-1.942000146	0.001332293	0.031451436
ARHGAP27P1-BPTFP1-KPNA2P3	0.062941427	0.873598102	0.959881506
ARHGAP27P2	-0.940729224	0.193324779	0.539160982
ARHGAP28	1.032391139	0.011846027	0.130656786
ARHGAP28-AS1	0.891900391	0.247809116	0.597558786
ARHGAP29	-0.857334172	0.057366437	0.308183745
ARHGAP30	-0.529962574	0.240125545	0.591410697
ARHGAP31	-0.485248334	0.451623508	0.758094083
ARHGAP31-AS1	-0.009827475	0.987645686	0.99646004
ARHGAP32	-0.573979766	0.228549361	0.580171119
ARHGAP33	-0.497894751	NA	NA
ARHGAP35	0.020206663	0.945125506	0.982487728
ARHGAP36	0.298110206	0.847272156	0.948616942
ARHGAP39	0.029644888	0.952347924	0.984736735
ARHGAP4	0.902855794	0.110567289	0.421666144
ARHGAP40	-0.321883714	0.723828401	0.89946069
ARHGAP42	1.049325808	0.002517267	0.04867904
ARHGAP42-AS1	0.364846446	0.546713085	0.812967717
ARHGAP44	-0.070168837	0.860193279	0.954517974
ARHGAP45	-0.371732714	0.364360732	0.696874853
ARHGAP5	-0.2540091	0.152203638	0.488065259
ARHGAP5-AS1	-0.519809646	0.30730574	0.653725079
ARHGAP6	1.566348805	0.055292215	0.302850921
ARHGAP8	-2.247216007	0.075855487	0.354289251
ARHGAP9	1.274773664	0.077501493	0.358818452
ARHGDIA	-1.007957904	0.002753533	0.051988653
ARHGDIB	-0.99897572	0.29189245	0.639164399
ARHGDIG	-1.814192056	0.156375154	0.493403391
ARHGEF1	-0.535288505	0.330221157	0.669699607
ARHGEF10	0.911562483	0.144017012	0.475640289
ARHGEF10L	-0.264171675	0.571022184	0.826166516
ARHGEF11	0.251161284	0.368706197	0.699839693
ARHGEF12	0.06319189	0.745317339	0.909617702
ARHGEF16	-0.401863727	0.545567834	0.812697427
ARHGEF17	0.561607596	0.237922831	0.590048777
ARHGEF18	-1.07980806	0.009988582	0.119183945
ARHGEF19	-0.373701818	0.636556687	0.858889009
ARHGEF2	0.65891509	0.122911029	0.442115343
ARHGEF2-AS2	0.613503186	0.293314437	0.640151213
ARHGEF25	0.881135594	0.104477334	0.410002577
ARHGEF26	0.532204171	0.138607663	0.467820957
ARHGEF26-AS1	0.674659842	0.361834704	0.694187146
ARHGEF28	-0.973494557	NA	NA
ARHGEF3	-0.146107246	0.770424194	0.920184411
ARHGEF33	-0.303003554	0.659510795	0.869333429
ARHGEF34P	-1.222558532	0.196785774	0.544115559
ARHGEF35	-1.539026216	0.119072218	0.435283004
ARHGEF35-AS1	0.085905699	0.939574946	0.981699403
ARHGEF37	-1.053603063	0.183268697	0.526879412
ARHGEF38	1.852735176	0.056870601	0.307082742
ARHGEF39	0.024820225	0.939223768	0.981603472
ARHGEF4	-0.149333085	0.743943338	0.909125332
ARHGEF40	0.254724848	0.564451647	0.822750121
ARHGEF5	-1.012151379	0.21737316	0.567370707
ARHGEF6	0.084759653	0.943672266	0.982487728
ARHGEF7	0.041747888	0.907957648	0.970343383
ARHGEF9	-0.057689181	0.88520428	0.963527673
ARID1A	0.252622663	0.412517163	0.731504554
ARID1B	0.240031683	0.308301013	0.654231148
ARID2	0.596500476	0.058053137	0.310133593
ARID3A	-0.437520653	0.486916371	0.78034383
ARID3B	-0.252817419	0.551087822	0.815128258
ARID3C	0.607362065	0.500929571	0.78717269
ARID4A	0.476266748	0.119902656	0.436382371
ARID4B	0.447768564	0.060581138	0.315405036
ARID5A	-0.746393281	0.26192574	0.611457132
ARID5B	0.796577464	0.111675946	0.423726056
ARIH1	-0.024618393	0.923269007	0.975923061
ARIH2	-0.268868714	0.220003728	0.569286216
ARIH2OS	0.163608303	0.683494237	0.879764391
ARK2C	0.600010986	0.535663581	0.805686541
ARK2N	-0.594462494	0.08781777	0.378597395
ARL1	-0.212928144	0.377064684	0.706719628
ARL10	-0.161983483	0.65744465	0.868559924
ARL13B	0.035251524	0.891561439	0.965616565
ARL14EP	0.249567286	0.183327694	0.526965786
ARL15	-0.689359678	NA	NA
ARL16	-0.214493176	0.447560344	0.756153887
ARL17A	0.29357098	0.39146654	0.716929638
ARL17B	0.167033158	0.72923868	0.902393366
ARL2	0.295932409	0.337930257	0.676046231
ARL2BP	-0.878324555	0.001680685	0.036722869
ARL3	0.007542389	0.975060824	0.992160655
ARL4A	1.145296873	2.88E-05	0.001698606
ARL4C	-1.320277468	0.00239974	0.047424179
ARL4D	-0.786747385	0.061234386	0.316807012
ARL5A	0.009635844	0.979870201	0.993560527
ARL5B	-0.662157463	0.174351254	0.516835046
ARL6	0.210272329	0.591754218	0.837368868
ARL6IP1	-0.620091176	0.062321076	0.319522789
ARL6IP5	-0.090787199	0.675176369	0.87583815
ARL6IP6	-0.276848704	0.30052369	0.647311963
ARL8A	-0.888647838	0.000279858	0.010086527
ARL8B	-0.820754317	0.031856975	0.228585102
ARL9	0.610842403	0.561108797	0.820300499
ARLN	-0.570767374	0.109176119	0.419249975
ARMC1	-0.208993577	0.495094515	0.785056633
ARMC10	-0.425170524	0.051300029	0.291602693
ARMC12	0.728061023	0.471662943	0.771853577
ARMC2	-0.097644634	0.831779522	0.943400196
ARMC3	-2.3471905	0.132861119	0.45816276
ARMC5	-0.506362114	0.157444956	0.495017387
ARMC6	-0.666694659	0.073665632	0.349749032
ARMC7	-0.215794018	0.314882265	0.657772536
ARMC8	-0.100686276	0.764990225	0.917605525
ARMC9	-0.347085246	0.12271374	0.441745955
ARMCX1	0.496790881	0.216524689	0.566805038
ARMCX2	0.312148054	0.250003643	0.600217026
ARMCX3	-0.200849697	0.510014067	0.792304771
ARMCX3-AS1	0.167419209	0.748660684	0.911219498
ARMCX4	0.979463092	0.0709824	0.342601606
ARMCX5	-0.113688615	0.714299057	0.894939852
ARMCX5-GPRASP2	0.253800712	0.77707596	0.922847419
ARMCX6	-0.09908425	0.768777258	0.918867539
ARMH1	0.320648232	0.559733706	0.819804714
ARMH3	-0.461373494	0.146344787	0.479154789
ARMH4	-0.333615221	0.584673267	0.833826724
ARMT1	-0.117862648	0.595004884	0.839145981
ARNT	0.142304921	0.621999404	0.851400827
ARNT2	-0.906842157	0.395482499	0.719241392
ARNT2-DT	-0.425770423	0.728722915	0.902216569
ARPC1A	-0.917335576	0.04119481	0.260342614
ARPC1B	-0.925808467	0.175712436	0.517941929
ARPC2	-0.860554283	0.084354438	0.371212555
ARPC3	-0.248258527	0.569579388	0.825654225
ARPC3P3	-0.923009034	0.178472776	0.520574199
ARPC4	-0.83544608	0.023459721	0.196007931
ARPC5	-0.961120486	0.004911438	0.076535175
ARPC5L	-0.883073817	0.047654574	0.281885248
ARPIN	-0.081671569	0.811108609	0.936054675
ARPP19	-0.731895171	0.014219482	0.146550843
ARPP21	1.870951888	0.08641234	0.375726468
ARR3	-0.074625547	0.886829354	0.964113073
ARRB1	0.649806281	0.234553876	0.586966686
ARRB2	-0.266992709	0.607068163	0.845422638
ARRDC1	-0.372203499	0.472657872	0.771923979
ARRDC1-AS1	0.169844479	0.588727203	0.835901694
ARRDC2	0.244902424	0.602024181	0.843297441
ARRDC3	-0.364260985	0.038923244	0.253022259
ARRDC3-AS1	-0.503650195	0.120382863	0.437255737
ARRDC4	-0.206238296	0.595094303	0.839145981
ARSA	-0.658154279	0.123895766	0.443030813
ARSB	-0.448561962	0.307018418	0.653400504
ARSD	-0.719223154	0.149084604	0.483572636
ARSF	1.114927905	0.079846556	0.362596596
ARSG	0.064078874	0.868475061	0.958069947
ARSI	-1.852177687	0.04272602	0.266557387
ARSJ	0.210580974	0.762427275	0.91670648
ARSK	0.325071816	0.372913557	0.703048752
ARSL	-0.616150988	0.434378519	0.748189972
ART3	1.766216007	0.026291339	0.207334773
ART5	1.274311763	0.111343299	0.422904711
ARTN	-3.106949053	0.000288464	0.010266745
ARV1	-0.160804778	0.511691275	0.793803418
ARVCF	-0.394323609	0.557059123	0.81879502
ARX	0.335302561	0.761571036	0.916684831
AS3MT	0.96792161	0.170649781	0.512449133
ASAH1	-0.575551422	0.081032819	0.364707797
ASAH1-AS1	0.310199629	0.526251292	0.801149165
ASAH2	-0.268780165	0.704787667	0.889641161
ASAH2B	-0.638534139	0.220798011	0.570034695
ASAP1	0.138844829	0.661069305	0.870201666
ASAP1-IT2	1.445001415	0.002261444	0.045632535
ASAP2	-0.407396388	0.49735203	0.785858521
ASAP3	0.628744487	0.061720392	0.317675013
ASB1	-0.119943472	0.729834804	0.902618674
ASB11	0.729236324	0.633487355	0.857593362
ASB12	-1.209491313	0.245076267	0.594354848
ASB13	0.538983851	0.07233487	0.346564251
ASB14	1.23165156	0.005343684	0.081049307
ASB16	0.184161255	0.738736703	0.906536322
ASB16-AS1	0.565833609	0.031654049	0.228054951
ASB18	0.741828275	0.518259816	0.796214282
ASB2	-1.788192947	0.054633884	0.301239419
ASB3	0.272662637	0.236486143	0.588418905
ASB4	0.029224062	0.983053658	0.994528355
ASB5	0.788382721	0.604044704	0.844027283
ASB6	-0.678341839	0.004852478	0.075811125
ASB6-AS1	-0.915739566	0.19966716	0.546827261
ASB7	-0.017197666	0.949180573	0.983324925
ASB8	0.063116084	0.846963946	0.948616942
ASB9	-0.477496659	0.579431055	0.830954157
ASCC1	-0.483111955	0.01898292	0.173360823
ASCC2	-0.751330471	0.085309252	0.372943085
ASCC3	-0.261636112	0.294411273	0.640988048
ASCL1	-0.735179379	0.689157841	0.882290161
ASCL2	-0.695341539	0.458597429	0.763097242
ASCL4	6.796742958	1.86E-07	2.13E-05
ASCL5	0.140017378	0.840298168	0.946302646
ASF1A	-0.256755765	0.336013177	0.674591035
ASF1B	-0.456373529	0.36041996	0.693103154
ASGR1	-0.024086979	0.975981388	0.99237828
ASH1L	0.29677208	0.278225545	0.626342998
ASH1L-AS1	-0.672452007	0.014074058	0.145463903
ASH2L	-0.020796965	0.922681961	0.975529153
ASIC1	0.371301863	0.577062316	0.829445009
ASIC2	-0.998704047	0.420672624	0.736642527
ASIC3	-0.079049929	0.898590833	0.966622444
ASIC4	1.456575529	0.156810078	0.494387705
ASIP	2.376563348	0.044385618	0.27276288
ASL	-0.950224298	0.061496836	0.317200762
ASLP1	0.541538349	0.430726905	0.745679076
ASMER1	-0.572821373	0.078182794	0.360434026
ASNS	-0.032425452	0.929718401	0.978423113
ASNSD1	-0.247747102	0.531531572	0.804323926
ASPA	1.708374678	0.039988709	0.256302942
ASPG	0.579987552	0.540407373	0.809810192
ASPH	0.072162643	0.815221558	0.936851091
ASPHD1	-0.350895801	0.661786101	0.8703374
ASPHD2	-0.989749998	0.14719329	0.481240357
ASPM	0.334642771	0.417204113	0.734242125
ASPN	-1.116776757	0.398015883	0.720609479
ASPSCR1	0.018357628	0.943906794	0.982487728
ASRGL1	-0.701791157	0.569992081	0.82586742
ASS1	0.697001231	0.247379657	0.597198003
ASS1P12	-1.069235822	0.308869409	0.654760457
ASS1P2	0.951842653	0.119209236	0.435283004
ASTE1	-0.408220028	0.162025657	0.501608486
ASTILCS	-0.177768886	0.845625449	0.948218993
ASTL	0.541423187	0.502407497	0.787963709
ASTN1	-1.661238053	0.267302147	0.615220838
ASTN2	0.051782532	0.911523822	0.971879675
ASXL1	0.450016492	0.239844869	0.591119359
ASXL2	0.280860464	0.314677984	0.657572215
ASXL3	0.289571903	0.749276033	0.911663418
ATAD1	-0.274376941	0.431793005	0.746148956
ATAD2	0.313963013	0.382395484	0.710819667
ATAD2B	0.297247973	0.296260574	0.642366231
ATAD3A	-0.849940542	0.038471136	0.251513341
ATAD3B	-0.403120881	0.418341879	0.734970936
ATAD3C	-0.748707332	0.269679854	0.617181318
ATAD5	0.364771869	0.298776529	0.645004342
ATAT1	-0.751647884	0.347679469	0.684211176
ATCAY	-1.831984744	0.309553828	0.65544314
ATE1	0.167041044	0.382330867	0.710819667
ATF1	0.185009349	0.524853706	0.800340341
ATF2	0.081906539	0.848013588	0.948834777
ATF3	-1.579296431	0.003115663	0.056202364
ATF4	0.104455643	0.707164361	0.891165169
ATF5	0.782307154	0.130499472	0.454733067
ATF6	0.034457237	0.829173082	0.942696495
ATF6-DT	-1.106938388	0.090637507	0.383828123
ATF6B	0.137815339	0.704353728	0.889419165
ATF7	0.279552109	0.577039935	0.829445009
ATF7IP	0.240054216	0.428141431	0.743582417
ATF7IP2	1.021347623	0.012936874	0.137730338
ATG10	-0.219416763	0.58689671	0.835095851
ATG101	-0.61032797	0.141280785	0.471271205
ATG12	-0.151641419	0.444404188	0.754485507
ATG13	-0.693984066	0.005752158	0.084773309
ATG14	0.017109818	0.944881044	0.982487728
ATG16L1	-0.4354075	0.151552195	0.487011525
ATG16L2	0.614061182	0.003296578	0.058310027
ATG2A	-0.256472754	0.47800694	0.775040026
ATG2B	0.370064333	0.028019175	0.214776444
ATG3	-0.331737925	0.082816465	0.368543394
ATG4A	-0.160578753	0.669510309	0.873155426
ATG4B	-0.014324441	0.950266412	0.983833843
ATG4C	0.536793896	0.03504536	0.240792976
ATG4D	-0.502569504	0.239087898	0.590425047
ATG5	-0.401069736	0.151823299	0.487446792
ATG7	-0.12629242	0.520785713	0.798149272
ATG9A	-0.501187731	0.020212988	0.179900535
ATG9B	-0.511625516	0.401732313	0.724066651
ATIC	-0.115119804	0.767725264	0.918450937
ATL1	-1.227081975	0.017340313	0.163783625
ATL2	-0.560851656	0.388282706	0.713996114
ATL3	-0.629300205	0.215997148	0.566292804
ATM	0.557185507	0.161437186	0.501411861
ATMIN	-0.71813598	0.084618247	0.371279747
ATN1	0.545080855	0.105698794	0.412837714
ATOH1	2.210360084	0.042801515	0.266791223
ATOH7	-0.174578103	0.882326433	0.962419121
ATOH8	0.990817192	0.321290068	0.663427944
ATOSA	0.335993229	0.258060424	0.607324677
ATOSB	-1.501258103	6.99E-05	0.003505072
ATOX1	-0.337433945	0.59146246	0.837368407
ATP10A	0.799605727	0.479044597	0.775297527
ATP10B	-1.677445347	0.018535672	0.170267322
ATP10D	-0.572052727	0.40602894	0.727497266
ATP11A	-0.430642699	0.148908991	0.483572636
ATP11B	-0.451375679	0.286829107	0.634103799
ATP11C	0.237008898	0.567425698	0.824899291
ATP12A	1.43740772	0.024265661	0.198945629
ATP13A1	-0.484022694	0.058142248	0.310191021
ATP13A2	-2.016493028	0.002675389	0.051106685
ATP13A3	-0.475750417	0.179961113	0.522173062
ATP13A3-DT	0.303841302	0.667913533	0.872537222
ATP13A4	-0.574436808	0.378278389	0.707543391
ATP13A5	-1.028676708	0.530795945	0.803812047
ATP1A1	-0.515211777	0.109861022	0.420193185
ATP1A1-AS1	0.751515239	0.003928659	0.065661326
ATP1A2	1.217780267	0.318581685	0.660798318
ATP1A3	-2.147830414	NA	NA
ATP1A4	0.385554523	0.788835917	0.928024429
ATP1B1	-1.732098101	0.000233254	0.008717571
ATP1B2	-0.56956898	0.614693021	0.848477755
ATP1B3	-0.747858378	0.134802654	0.461241653
ATP1B4	0.486734456	0.741346427	0.90769852
ATP23	0.502239562	0.176996737	0.518611505
ATP2A1	2.222134135	0.032974423	0.232803521
ATP2A1-AS1	1.945746972	0.004271225	0.069695753
ATP2A2	-0.208523126	0.573961588	0.82785283
ATP2A3	-0.212877328	0.762622145	0.91670648
ATP2B1	0.643596615	0.148595467	0.48356626
ATP2B1-AS1	1.379319809	0.04704436	0.28064338
ATP2B2	-1.354336409	0.446392232	0.755494719
ATP2B3	-0.510168249	0.64125141	0.860744435
ATP2B4	-0.503006498	0.101747594	0.405611186
ATP2C1	-0.450796714	0.251449539	0.601614028
ATP2C2	-0.518359504	0.463836567	0.76710614
ATP2C2-AS1	-0.785089	0.225188035	0.575294265
ATP5F1A	-0.152100688	0.602377802	0.84331039
ATP5F1B	-0.059905538	0.839792625	0.946243571
ATP5F1C	0.2898126	0.279600319	0.62777334
ATP5F1D	0.495638192	0.336061367	0.674606038
ATP5F1E	-0.189638369	0.619169345	0.851182322
ATP5IF1	0.06416658	0.861665667	0.955068316
ATP5MC1	0.136536305	0.815089672	0.936851091
ATP5MC1P6	-0.642905115	0.582229581	0.832521063
ATP5MC2	0.804165299	0.035642112	0.242854142
ATP5MC3	0.263581847	0.560719443	0.820126534
ATP5ME	0.343968243	0.501589507	0.787536755
ATP5MF	0.309910775	0.559356489	0.819573946
ATP5MG	0.500552755	0.184369053	0.52829048
ATP5MJ	0.292897768	0.430582444	0.745679076
ATP5MK	0.053569788	0.903062521	0.968303659
ATP5PB	-0.237371547	0.478187505	0.775040026
ATP5PBP1	0.077635059	0.909849522	0.971175956
ATP5PD	0.611184849	0.237587015	0.590001931
ATP5PF	0.250772267	0.546378998	0.812967717
ATP5PO	0.226951727	0.573591414	0.827773841
ATP6AP1	-0.772767914	0.000334192	0.011264138
ATP6AP1-DT	0.692931697	0.217749955	0.567370707
ATP6AP2	-0.683662994	9.61E-05	0.004460428
ATP6V0A1	-0.683393012	0.087082203	0.377376949
ATP6V0A2	-0.130247584	0.544228407	0.811992888
ATP6V0A4	2.275700305	0.198299439	0.545241659
ATP6V0B	-0.717458627	0.034450595	0.238688726
ATP6V0C	-0.506329986	0.112864315	0.425514663
ATP6V0CP4	-1.523616947	0.030385872	0.224727042
ATP6V0D1	-0.716425952	0.030371784	0.224714165
ATP6V0D1-DT	0.585881092	0.207273721	0.556101561
ATP6V0E1	-0.394685124	0.494786947	0.784980193
ATP6V0E2	-0.707772128	0.37157564	0.701982713
ATP6V0E2-AS1	0.510814346	0.458629786	0.763097242
ATP6V1A	-0.916124672	0.015738254	0.155174407
ATP6V1B1	1.344569523	0.118742838	0.434887488
ATP6V1B2	-0.611484785	0.012833468	0.136998216
ATP6V1C1	-0.66343119	0.005817216	0.085199741
ATP6V1C2	-0.725592423	NA	NA
ATP6V1D	-0.668115314	0.034043612	0.237284364
ATP6V1E1	-0.232477751	0.353364095	0.688237548
ATP6V1E2	-0.656499265	0.075582999	0.353885827
ATP6V1F	-0.084069228	0.8625293	0.955448933
ATP6V1G1	-0.414481664	0.249602658	0.600142251
ATP6V1G2	-0.364997266	0.774000127	0.921435572
ATP6V1H	-0.409651973	0.224194586	0.573941416
ATP7A	0.264857619	0.451457247	0.758094083
ATP7B	0.208965458	0.55921247	0.819573946
ATP8A1	-0.23736768	0.805511991	0.933770062
ATP8A2	-0.524092723	0.459154619	0.76383084
ATP8B1	-0.602621604	0.386119781	0.713237465
ATP8B1-AS1	0.44104304	0.137954196	0.466884405
ATP8B2	0.225535974	0.3803545	0.709451962
ATP8B3	-0.773346877	0.193617451	0.539667875
ATP8B4	3.899214099	7.42E-05	0.00361298
ATP9A	-0.629040207	0.158935943	0.497385335
ATP9B	0.171365369	0.500757203	0.787125072
ATPAF1	-0.410092386	0.206525403	0.555239121
ATPAF2	-0.490169834	0.106621608	0.414700461
ATPSCKMT	-0.43176853	0.164260627	0.504081551
ATR	-0.014217679	0.967851349	0.990151998
ATRAID	0.068680738	0.828764236	0.942696495
ATRIP	0.038488154	0.836295096	0.945018132
ATRN	-0.405404821	0.014778518	0.150041002
ATRNL1	-0.561834616	0.397032825	0.71997591
ATRX	0.398723885	0.066228356	0.330343192
ATXN1	-0.272086889	0.405068259	0.726906549
ATXN1-AS1	-0.872392981	0.087587983	0.37848739
ATXN10	-0.191785439	0.419719118	0.735752242
ATXN1L	-0.195865918	0.429013342	0.744443878
ATXN2	0.491657723	0.022436731	0.189838011
ATXN2-AS	-0.055433736	0.921896016	0.975135338
ATXN2L	-0.143842613	0.342660467	0.679880825
ATXN3	0.148218521	0.617740757	0.850555982
ATXN7	0.236068637	0.218640227	0.568269654
ATXN7L1	0.245103966	0.563870199	0.822307853
ATXN7L2	0.223154158	0.495684105	0.78543425
ATXN7L3	-0.343773753	0.133888634	0.460073395
ATXN7L3-AS1	0.115820138	0.805691878	0.93391911
ATXN7L3B	-0.21410277	0.424059364	0.739825732
AUH	0.268259415	0.163066855	0.502366025
AUNIP	-0.587592585	0.379728353	0.709010644
AUP1	-0.355981157	0.25429332	0.604528534
AURKA	-0.415855932	0.389309369	0.715017137
AURKAIP1	-0.21760463	0.658865643	0.869226212
AURKAP1	-0.536863901	0.342924521	0.680131764
AURKB	-0.180035574	0.74592361	0.909652686
AURKC	-0.742774618	0.058974374	0.311308754
AUTS2	-0.343125216	0.558503044	0.819511278
AVEN	-0.943326997	0.12950509	0.453055121
AVIL	0.105862216	0.78700048	0.927495403
AVL9	-0.070699913	0.728272458	0.901781551
AVPI1	-1.263624457	0.069636034	0.339606455
AWAT2	4.723539625	0.000223704	0.008429115
AXIN1	-0.262689363	0.50920389	0.791745732
AXIN2	0.902439826	0.210898847	0.560241988
AXL	-0.174664509	0.757180803	0.914588113
AZGP1	1.058063877	0.289488463	0.636888616
AZI2	0.052978911	0.813823348	0.936851091
AZIN1	-0.743461623	0.078924972	0.361716657
AZIN2	0.086535639	0.853384525	0.951743367
AZU1	-0.572275269	0.640008455	0.860299327
B2M	0.446448849	0.381102246	0.709900929
B3GALNT1	-0.126852559	0.799996518	0.931887144
B3GALNT1P1	-0.307586293	0.692921975	0.883865223
B3GALNT2	0.214516322	0.653118012	0.86598681
B3GALT1	-1.023490869	0.39251239	0.717642479
B3GALT2	2.0577575	0.006742433	0.094471923
B3GALT4	-0.794510507	0.027636763	0.213142677
B3GALT5	-0.144109382	0.874159351	0.959971905
B3GALT5-AS1	-0.705780486	0.485432581	0.779243985
B3GALT6	-0.350273744	0.358219243	0.6923358
B3GALT9	-0.304825238	0.531159285	0.804161549
B3GAT1	-0.616199419	0.685791451	0.880785118
B3GAT1-DT	-0.964536341	0.482090071	0.777566846
B3GAT2	0.067852884	0.943708626	0.982487728
B3GAT3	-0.161940239	0.475334472	0.773566051
B3GLCT	-0.50505647	0.229300976	0.580863892
B3GNT2	-0.830534268	0.093711886	0.389506746
B3GNT3	-2.80742515	0.000347143	0.011593311
B3GNT4	-1.498683616	0.001409395	0.032553813
B3GNT5	-1.246610087	3.86E-05	0.002113789
B3GNT7	-1.52049484	0.04625793	0.278419505
B3GNT8	-1.062417126	0.083335067	0.369382546
B3GNT9	-0.025304763	0.963289831	0.988378049
B3GNTL1	0.044208077	0.896565871	0.965883587
B4GALNT1	-1.423110609	0.150145309	0.484501994
B4GALNT2	3.3892019	0.005320986	0.080840789
B4GALNT3	0.146335862	0.818496471	0.938335527
B4GALNT4	0.198429449	0.620602839	0.851182322
B4GALT1	-0.266863353	0.696989688	0.88653743
B4GALT1-AS1	-1.179879534	0.234232472	0.586580245
B4GALT2	-0.497038758	0.153767628	0.489827311
B4GALT3	-0.759607944	0.000959637	0.024428476
B4GALT4	-0.854890855	0.008425877	0.107469792
B4GALT5	-0.576111315	0.134832596	0.461241653
B4GALT6	-0.603791283	0.103737993	0.408511607
B4GALT7	-0.78424297	0.000943595	0.024155227
B4GAT1	-0.675715062	0.307060394	0.653400504
B4GAT1-DT	-0.320329039	0.504766925	0.789174825
B9D1	-0.018026229	0.949916847	0.983639787
B9D2	-0.683266833	0.061641232	0.31746804
BAALC	-1.451835365	0.227234043	0.577879951
BAALC-AS1	-0.643401369	0.276723206	0.624970726
BAALC-AS2	-0.071889855	0.960958402	0.987043108
BABAM1	-0.493244992	0.168889063	0.51036856
BABAM2	0.045808995	0.785323166	0.92667723
BACC1	0.110723723	0.784944014	0.9264716
BACE1	0.066976153	0.888390003	0.964722318
BACE1-AS	0.449360447	0.243318177	0.593168786
BACE2	-0.41950854	0.354224336	0.688660237
BACH1	-0.299612364	0.294400431	0.640988048
BACH1-IT1	-0.638845067	0.413689582	0.73237905
BACH2	0.606238355	0.160085349	0.499261181
BAD	-0.090754235	0.829080682	0.942696495
BAG1	-0.219308393	0.555189405	0.817926993
BAG2	0.523923206	0.503089779	0.788150893
BAG3	-0.981089447	0.03722077	0.248152102
BAG4	0.094912004	0.68746679	0.8815565
BAG5	-0.63922577	0.008410918	0.107354218
BAG6	-0.130739149	0.569480578	0.825654225
BAHCC1	0.431095052	0.213573511	0.563029178
BAHD1	-0.052143299	0.83556362	0.944882744
BAIAP2	-1.119313985	8.12E-05	0.003880129
BAIAP2-DT	-0.362680388	0.592386741	0.837597356
BAIAP2L1	-0.700935545	0.320975771	0.663129099
BAIAP2L2	-0.738673544	0.232391873	0.583956386
BAIAP3	-1.272248443	0.205204629	0.553190586
BAK1	-1.25637582	0.013252348	0.139878442
BALR6	1.078517005	0.00308201	0.055927882
BAMBI	0.820855624	0.191973267	0.537547941
BANF1	0.330090311	0.394120465	0.718632197
BANF1P1	-0.626032607	0.352163696	0.687500712
BANF1P2	0.841314905	0.319209258	0.661346353
BANF1P3	-0.084016008	0.904267661	0.968869352
BANK1	0.266757152	0.707692565	0.891276109
BANP	-0.434615114	0.044334966	0.27276288
BAP1	-0.144256017	0.608145647	0.845656596
BARD1	-0.272931066	0.238947202	0.59034587
BARX1	-1.016383444	0.229725305	0.581372398
BARX1-DT	-0.971926277	0.428584474	0.74405437
BARX2	0.240482817	0.803396202	0.932862155
BASP1	-0.776126457	0.034771786	0.240456415
BASP1-AS1	0.262961268	0.803102426	0.932862155
BATF	3.232034101	0.030870828	0.2264548
BATF2	-0.685617394	0.444724725	0.754619978
BATF3	-0.210454293	0.831965274	0.943400196
BAX	-0.607592989	0.069626517	0.339606455
BAZ1A	0.116188898	0.798662717	0.931479224
BAZ1A-AS1	0.080077026	0.80729969	0.934458226
BAZ1B	0.352143655	0.098222128	0.399287487
BAZ2A	0.324998947	0.176863349	0.518580278
BAZ2B	0.302565991	0.263772786	0.612908076
BAZ2B-AS1	0.321986271	0.354070945	0.688545857
BBC3	-0.123222365	0.795318392	0.930596421
BBIP1	-0.157196029	0.679151	0.877561153
BBLN	0.335714553	0.45933255	0.763997764
BBOF1	-0.134395537	0.761693934	0.916684831
BBOX1	-1.583625311	0.039180776	0.253753424
BBOX1-AS1	-0.758486426	0.118383591	0.434327703
BBS1	0.179358201	0.771330879	0.920348324
BBS10	0.189665858	0.586332465	0.834715463
BBS12	0.323134693	0.367906291	0.699567739
BBS2	0.164462145	0.656864736	0.868171888
BBS4	0.121266097	0.764902556	0.917605525
BBS5	-0.023404935	0.95794608	0.986093772
BBS7	-0.24520902	0.446881166	0.755570522
BBS9	0.670948709	0.004823326	0.075485259
BBX	0.237076104	0.451707617	0.758094083
BCAM	0.568247269	0.383056778	0.710967416
BCAN	0.819663323	0.519111652	0.796925706
BCAN-AS1	0.880917547	0.295017273	0.641530392
BCAN-AS2	0.245914286	0.570134835	0.82586742
BCAP29	-0.250153524	0.468763799	0.770190983
BCAP31	-0.490309653	0.269411868	0.617033523
BCAR1	-0.80998143	0.058566418	0.310884559
BCAR3	-0.324043923	0.302967751	0.650196444
BCAR3-AS1	-0.839452948	0.250460083	0.600688362
BCAS1	2.51225907	8.42E-05	0.003989472
BCAS2	-0.429291875	0.069446062	0.339052515
BCAS2P2	2.38177624	0.003129958	0.056290536
BCAS3	0.254503329	0.38952312	0.715121071
BCAS3-AS1	0.817082098	0.096372726	0.394885183
BCAS4	-0.350463995	0.50986481	0.792286297
BCAT1	-1.47533452	0.019430312	0.175596377
BCAT2	-0.161628454	0.646260427	0.862422908
BCCIP	-0.087577281	0.633511519	0.857593362
BCDIN3D	0.09103409	0.798975126	0.931479224
BCDIN3D-AS1	0.02598993	0.970718817	0.99078605
BCHE	0.912357364	0.308323509	0.654231148
BCKDHA	-0.588212493	0.122429711	0.441135167
BCKDHB	0.07664657	0.766599939	0.917824329
BCKDK	-0.458527151	0.049536849	0.287048771
BCL10	-0.601026409	0.083534561	0.369660236
BCL10-AS1	0.030670429	0.947141218	0.982994229
BCL11A	0.630857049	0.238021792	0.590061922
BCL11B	-0.167641066	0.814098375	0.936851091
BCL2	0.768161354	0.250809664	0.601225816
BCL2L1	-0.697458334	0.125664905	0.446077832
BCL2L11	0.020914743	0.945281002	0.982487728
BCL2L12	-0.127943533	0.81245734	0.936334834
BCL2L13	-0.566778515	0.129679425	0.453379795
BCL2L2	-0.004030153	0.989842566	0.997349676
BCL3	-0.514690711	0.453272836	0.759460451
BCL6	0.134737788	0.793520424	0.929698438
BCL6-AS1	0.676195769	0.31146761	0.656715959
BCL7A	0.429682981	0.32657055	0.667448492
BCL7B	-0.904877148	0.00544465	0.082034836
BCL7C	-0.47099124	0.328983542	0.669105983
BCL9	-0.033543207	0.92678976	0.977323659
BCL9L	-0.056467944	0.881971089	0.962395431
BCLAF1	0.076925928	0.710858552	0.893418672
BCLAF3	0.302592061	0.422412292	0.738575256
BCO1	-0.003053429	0.998048345	0.999871753
BCO2	-0.355483777	0.371341196	0.701846428
BCOR	0.508633444	0.143354268	0.475002919
BCORL1	0.468097101	0.136984076	0.465158055
BCORP1	-0.214998734	0.67849677	0.877263023
BCR	-0.404674314	0.482986132	0.77798876
BCRP3	2.105807461	0.000939156	0.024109411
BCS1L	-0.123863115	0.713391952	0.894885621
BDH1	-1.294825571	0.075659264	0.353975526
BDH2	0.581600728	0.110350523	0.421243682
BDKRB1	-2.45393862	0.010506859	0.121961316
BDKRB2	-0.997226748	0.035038491	0.240792976
BDNF	1.448029134	0.00145059	0.033126966
BDNF-AS	0.703893543	0.222362792	0.572050662
BDP1	0.205460582	0.445933306	0.755368274
BEAN1	0.858816601	0.04273471	0.266557387
BECN1	-0.730549501	0.049824594	0.287799887
BEGAIN	-0.030653371	0.956687159	0.985716471
BEND3	-0.260381922	0.623263855	0.851909055
BEND3P3	-0.001331111	0.998426303	0.999871753
BEND5	0.343801976	0.690237845	0.883040628
BEND6	-0.863779697	0.16968365	0.511349267
BEND7	1.162055924	0.007028707	0.096989767
BEST1	0.753933603	0.050655646	0.290344224
BEST3	1.727553966	0.09499553	0.392409973
BEST4	-1.267598696	0.057294636	0.308064592
BET1	-0.219734563	0.395191812	0.719163598
BET1-AS1	-1.067754496	0.116541242	0.431775663
BET1L	-0.88833925	0.07395284	0.350160158
BEX1	-0.734163925	0.489430353	0.782031592
BEX2	0.174385419	0.532413602	0.804848614
BEX3	0.167142118	0.667932538	0.872537222
BEX4	-0.180194847	0.419232198	0.735487863
BEX5	-0.689753402	0.485914934	0.779562602
BFAR	-0.230227151	0.257199529	0.607051795
BFSP1	-1.10132225	0.149068566	0.483572636
BGN	-0.29617277	0.783983515	0.926276141
BHLHA15	-2.076789349	0.001565163	0.034783322
BHLHE22	1.435161706	0.28169387	0.629402177
BHLHE23	-0.848341407	0.387647451	0.713752083
BHLHE40	-1.184723077	0.005707224	0.084468562
BHLHE40-AS1	-0.021647076	0.96281453	0.988057469
BHLHE41	-0.406506112	0.419017256	0.735306012
BHMT	1.125357214	0.08978039	0.382855914
BICC1	1.360828544	0.132542442	0.457588198
BICD1	-0.321267108	0.625850044	0.853708603
BICD2	-1.021926844	0.039589896	0.255126978
BICDL1	0.267224826	0.70277322	0.888960987
BICDL2	-0.141569944	0.851797436	0.951183523
BICRA	0.642349875	0.037003741	0.247521164
BICRA-AS2	-1.002755408	0.060519537	0.315405036
BICRAL	0.410213966	0.301189453	0.647877335
BID	-0.880138909	0.135624562	0.462422993
BIK	-0.830312601	0.392371682	0.717600178
BIN1	0.290760467	0.725225458	0.90047029
BIN3	-0.280306907	0.294887819	0.64132551
BIRC2	-0.302731838	0.25292478	0.602769918
BIRC3	-0.568933797	0.57546494	0.828651916
BIRC5	-0.455310326	0.32505868	0.66667412
BIRC6	0.271095632	0.22073222	0.569945684
BIRC6-AS2	0.503900595	0.449453864	0.757158468
BIRC7	0.245983297	0.832416161	0.943505202
BISPR	1.567024082	0.042272614	0.264614029
BIVM	0.534647968	0.134336514	0.460463068
BLACAT1	-2.009448996	0.020870376	0.183434839
BLCAP	0.295567666	0.583959307	0.833543046
BLID	-0.517741728	0.515849454	0.795204194
BLM	0.086293265	0.869502882	0.958309297
BLMH	0.861362273	0.012229539	0.13335679
BLNK	-0.094251362	0.924963304	0.976749657
BLOC1S1	0.759692348	0.035637855	0.242854142
BLOC1S2	-1.204168392	0.000844638	0.022442716
BLOC1S3	-1.018149323	0.000333646	0.011264138
BLOC1S4	-0.432072733	0.167831811	0.508609188
BLOC1S5	0.230177827	0.323335306	0.664899548
BLOC1S6	-0.53783888	0.00930789	0.113471476
BLTP1	0.292413997	0.363724544	0.696125177
BLTP2	-0.397343015	0.243343157	0.593168786
BLTP3A	0.087208085	0.732695284	0.903741835
BLTP3B	0.000135694	0.999720902	0.999871753
BLVRA	0.231772537	0.517038483	0.795728479
BLVRB	0.066375842	0.918088435	0.973548937
BLZF1	-0.732755589	0.001143311	0.028118212
BMAL1	-0.912900192	0.001512227	0.034064417
BMAL2	-1.636783888	0.003105462	0.056157249
BMERB1	-0.082175391	0.930206853	0.978483207
BMF	0.916062145	0.079302295	0.362057772
BMI1	-0.00203147	0.9960217	0.999160817
BMP1	-0.129486816	0.8377153	0.945413999
BMP2	-0.076903355	0.840238743	0.946301922
BMP2K	-1.072776893	0.016993278	0.16203104
BMP2K-DT	0.914911094	0.362327549	0.694511835
BMP3	2.248446995	0.064070312	0.324799498
BMP4	2.590509137	2.98E-05	0.001741346
BMP5	1.629271906	0.061505623	0.317200762
BMP6	-1.677331485	0.083340635	0.369382546
BMP7	0.661246178	0.11029098	0.421104706
BMP8A	1.684046146	0.000132926	0.005706115
BMP8B	2.615095611	3.05E-10	5.72E-08
BMPER	3.748002515	2.65E-06	0.000220465
BMPR1A	0.464169214	0.045574786	0.27611584
BMPR1B	0.225379915	0.807099348	0.934458226
BMPR2	-0.38023938	0.139519489	0.469257939
BMS1	-0.374471312	0.248421173	0.598558878
BMS1P1	0.366946815	0.342422077	0.679880825
BMS1P14	-0.417767815	0.437947737	0.750714518
BMS1P20	-0.565429753	0.264442327	0.61360464
BNAT1	0.450052288	0.523005666	0.799800548
BNC1	-1.709626292	0.117286549	0.432745284
BNC2	1.755217128	0.004632149	0.073581631
BNC2-AS1	1.377094696	0.022020185	0.187872765
BNIP1	-0.266264097	0.178981811	0.521223671
BNIP2	-0.378179871	0.066664469	0.331247614
BNIP3	-0.871009148	0.215433615	0.565816339
BNIP3L	-0.310289571	0.355743004	0.690285545
BNIPL	-0.39985188	0.626122143	0.853708603
BOC	0.911491347	0.086255518	0.375313576
BOD1	-0.138876104	0.638729426	0.859811721
BOD1L1	0.211821319	0.370583137	0.701219366
BOK	-0.354260702	0.603229111	0.843658603
BOLA1	0.678528881	0.096848049	0.395869533
BOLA2-SMG1P6	-0.824995234	0.217650099	0.567370707
BOLA3	-0.670815369	0.285071196	0.632086402
BOLA3-DT	-0.34767953	0.387953923	0.713752083
BOP1	-0.738231766	0.138660623	0.467820957
BORA	-0.098795081	0.809976589	0.935391582
BORCS5	-0.092086909	0.659436815	0.869298868
BORCS6	0.020492045	0.955681961	0.985607683
BORCS7	0.152157313	0.599598646	0.842075228
BORCS8	-0.394644192	0.395139719	0.719163598
BPGM	-1.195708968	0.016038578	0.156860914
BPHL	-0.060283614	0.884703275	0.963380494
BPI	1.093736696	0.360638405	0.693304006
BPIFC	0.321879634	0.720315322	0.897976655
BPNT1	0.358406526	0.272867531	0.621195989
BPNT2	-0.459062773	0.041981327	0.264052551
BPTF	0.590601691	0.00729718	0.099190416
BRAF	0.788902195	0.000247446	0.009098515
BRAP	-0.184868856	0.498442383	0.786263073
BRAT1	0.199178228	0.058409082	0.31087862
BRCA1	0.195354743	0.667014693	0.872418514
BRCA2	-0.1327688	0.682998355	0.879648364
BRCC3	-0.475898163	0.239944082	0.591203768
BRD1	0.02556827	0.91982409	0.974368244
BRD10	0.217871222	0.441400765	0.75252298
BRD2	-0.527210499	0.025422391	0.204288276
BRD3	0.324268935	0.114806902	0.429164188
BRD3OS	-0.75504094	0.035717574	0.242854142
BRD4	0.143798835	0.472354724	0.771923979
BRD7	0.035084731	0.903390549	0.968421696
BRD7P4	-0.077005604	0.894644591	0.965852672
BRD8	0.148714608	0.602125251	0.84331039
BRD9	-0.379218511	0.153815418	0.489827311
BRF1	-0.270237343	0.266802466	0.614933254
BRF2	-0.754411954	0.011314552	0.127278221
BRI3	-0.013448168	0.971752922	0.991142236
BRI3BP	-1.02827283	0.112503903	0.424918765
BRICD5	0.845709593	0.106410659	0.414482427
BRINP1	-1.850244888	0.009008461	0.111430945
BRINP2	-1.84461498	0.174169644	0.516629748
BRINP3	-0.284639974	0.892578434	0.965616565
BRINP3-DT	-0.019571015	0.992551449	0.998125192
BRIP1	0.269028115	0.66089189	0.870201666
BRIX1	0.199838111	0.31208355	0.656924874
BRK1	-0.20684516	0.612030881	0.847388908
BRME1	-0.281002547	0.640519899	0.86045268
BRMS1	-0.811174194	0.037253228	0.248277554
BRMS1L	-0.702919187	0.011575179	0.12869874
BROX	-0.61507443	0.057267077	0.308064592
BRPF1	-0.363761748	0.270687754	0.618045181
BRPF3	-0.248248744	0.374449821	0.704284508
BRPF3-AS1	1.036557344	0.046743612	0.279796559
BRSK1	0.426220236	0.608826498	0.84589703
BRSK2	-0.549052949	0.547463809	0.813552317
BRWD1	0.213610923	0.448489989	0.75655042
BRWD1-AS1	0.693622283	0.193203432	0.539091778
BRWD3	0.235385695	0.381902756	0.710737429
BSCL2	-0.42438018	0.439678327	0.751345905
BSDC1	-0.422956658	0.101010265	0.404171318
BSG	-0.458427246	0.098315757	0.399287487
BSN	-0.732969039	0.515676758	0.795072654
BSPRY	-0.892281264	0.265029539	0.613959515
BST1	-1.10430925	0.070214323	0.340801975
BST2	1.000504618	0.365590459	0.697882276
BTAF1	0.403024632	0.135106547	0.461467771
BTBD1	-0.500753236	0.031050145	0.226925723
BTBD10	-0.687936373	0.042015074	0.26406985
BTBD17	0.232498735	0.879826703	0.961253228
BTBD18	0.107175485	0.85575884	0.952640162
BTBD19	0.190180841	0.7240669	0.899695634
BTBD2	0.339838379	0.202826463	0.549840378
BTBD3	-0.255063818	0.604537796	0.844103048
BTBD3-AS1	0.450875449	0.225319742	0.575423688
BTBD6	-0.338299466	0.547189867	0.813303193
BTBD7	-0.109414061	0.68764167	0.881683002
BTBD8	0.198776012	NA	NA
BTBD9	-0.244989597	0.459338912	0.763997764
BTC	0.776228548	0.307025671	0.653400504
BTD	0.191681669	0.473351173	0.772202626
BTF3	0.314551137	0.464540165	0.767598324
BTF3-DT	1.02500293	0.021956391	0.187530868
BTF3L4	-0.171849462	0.582539078	0.832578458
BTF3P12	0.426826241	0.532182998	0.804848614
BTF3P16	0.297094869	0.658158511	0.868746324
BTG1	0.034773639	0.928686599	0.978158884
BTG1-DT	0.398160974	0.296217076	0.642366231
BTG2	-0.36424372	0.218946582	0.568269654
BTG2-DT	1.030036239	0.177673073	0.519657337
BTG3	0.02381528	0.910891724	0.971756654
BTG3-AS1	0.438039829	0.309704318	0.655609246
BTN2A1	-0.215591402	0.274449298	0.622694051
BTN2A2	0.014182354	0.970771256	0.99078605
BTN2A3P	0.614560063	0.237641017	0.590001931
BTN3A1	0.815602139	0.157176796	0.494943747
BTN3A2	0.648553272	0.201318852	0.547795549
BTN3A3	0.911104952	0.241702894	0.592224017
BTRC	-0.423768968	0.171312526	0.513092715
BUB1	-0.499025011	0.360431919	0.693103154
BUB1B	0.145683699	0.744256371	0.909385755
BUB3	-0.435454212	0.117472471	0.432954445
BUD13	-0.032563169	0.853854319	0.951890349
BUD23	-0.303141402	0.352156662	0.687500712
BUD31	-0.253463256	0.360754324	0.693304006
BYSL	-0.60815265	0.116038152	0.430934584
BZW1	-0.918875044	0.008932721	0.110903447
BZW1-AS1	-0.718318879	0.344675509	0.681747331
BZW2	-0.060668908	0.876597281	0.96057592
C10orf143	0.613635313	0.332574347	0.671680613
C10orf55	-2.356888074	0.004441755	0.071547254
C10orf67	0.865879268	0.291008767	0.6386241
C10orf71	1.007504151	0.544078675	0.811836036
C10orf71-AS1	1.321285087	0.363098583	0.695449346
C10orf88	-0.221873795	0.503492521	0.788239066
C10orf90	1.237456072	0.198110862	0.54509687
C10orf95-AS1	-0.247538215	0.540852717	0.810077378
C11orf21	-1.504761153	0.435830616	0.749309026
C11orf24	-0.801923283	0.020787076	0.183184948
C11orf52	-1.222776446	0.181551078	0.524509711
C11orf54	0.154256904	0.477544534	0.774881671
C11orf58	-0.226700677	0.363142303	0.695449346
C11orf65	1.581108828	0.013998645	0.145096439
C11orf68	-0.598675677	0.039172267	0.253753424
C11orf71	0.173955614	0.475169576	0.773516029
C11orf87	-2.320501624	NA	NA
C11orf96	-0.233501568	0.770435154	0.920184411
C11orf98	-0.107870843	0.876780555	0.96057592
C12orf42	2.012893288	0.014405264	0.147783814
C12orf43	-0.27319555	0.265861016	0.614281061
C12orf56	1.97332652	0.004692972	0.074018009
C12orf57	0.25460734	0.588353611	0.835618242
C12orf60	0.505161937	0.315964028	0.658445303
C12orf71BP	0.645589622	0.324220419	0.665895614
C12orf75	0.118942952	0.711574186	0.893719251
C12orf76	-0.735033386	0.277229069	0.625491206
C13orf46	-0.368541712	0.68947954	0.882442663
C14orf119	-0.233345395	0.500829959	0.787125072
C14orf132	-0.478622327	0.600873357	0.842649743
C14orf180	1.483907401	0.216081727	0.566292804
C14orf39	-0.457917801	0.582304404	0.832538875
C14orf93	0.691819462	0.010629103	0.122974501
C15orf39	-0.331569904	0.562742034	0.82166939
C15orf40	0.167225066	0.548330282	0.814369273
C15orf48	-0.770405868	0.52410714	0.800207537
C15orf61	0.909019624	0.033742446	0.235869637
C15orf62	1.175486141	0.060850238	0.315880723
C16orf46	-0.573131289	0.193937027	0.540136328
C16orf74	-0.627041556	0.406750644	0.728238095
C16orf86	0.563751141	0.466718538	0.768524767
C16orf87	0.106792439	0.709028613	0.892217214
C16orf89	0.340691126	0.768436015	0.918793401
C16orf95	0.046058602	0.914758025	0.972633761
C16orf95-DT	-0.356048786	0.431688298	0.746148956
C17orf100	-0.337614665	0.358795262	0.692443278
C17orf107	-0.516579294	0.412311568	0.731504554
C17orf113	0.851594612	0.267041012	0.614933254
C17orf58	-0.026174795	0.931390439	0.978509864
C17orf67	0.521928768	0.402571291	0.724747781
C17orf75	-0.220502629	0.524847208	0.800340341
C17orf78	-0.006954097	0.993620073	0.998375228
C18orf15	-0.538739201	0.496389207	0.78543425
C18orf21	0.024098554	0.933347892	0.979486893
C18orf32	-0.378742487	0.247941416	0.597640275
C18orf54	0.267776114	0.447931552	0.75635979
C19orf12	-0.27148364	0.211330703	0.560540678
C19orf25	-0.551019139	0.034955511	0.24072087
C19orf38	0.039914363	0.964937576	0.98908482
C19orf44	-0.043151213	0.912762609	0.971991638
C19orf47	-0.24141007	0.426592473	0.74179895
C19orf48P	-0.233144097	0.529592847	0.802840587
C19orf53	-0.156606579	0.78372858	0.926035048
C19orf73	-0.086710148	0.902410808	0.968042619
C19orf81	0.115087994	0.874131422	0.959971905
C1D	-0.105216909	0.656291795	0.867836931
C1GALT1	-0.000764491	0.998429776	0.999871753
C1GALT1C1	0.061421726	0.836759083	0.945125727
C1QBP	-0.566004473	0.179661536	0.521856018
C1QBPP2	-0.255646732	0.727253001	0.90113862
C1QL1	-1.133295352	0.342544875	0.679880825
C1QL2	-1.024326665	0.284988473	0.632030607
C1QL3	-3.453525128	0.014426321	0.147799228
C1QL4	1.753701048	0.042355071	0.264915683
C1QTNF1	-0.547461381	0.468572715	0.770190983
C1QTNF12	-0.381800001	0.611541349	0.847174955
C1QTNF2	0.908313303	0.28616822	0.63333509
C1QTNF3	0.536776487	0.71045614	0.893149067
C1QTNF4	0.2751856	0.801683571	0.93252161
C1QTNF5	-0.099991207	0.930179479	0.978483207
C1QTNF6	0.14023605	0.760497248	0.916069518
C1QTNF7	0.910252896	0.08814012	0.379431958
C1QTNF7-AS1	-0.264909469	0.537321484	0.807192513
C1QTNF9B	0.594329362	0.551121826	0.815128258
C1R	1.255422374	0.178650955	0.520926952
C1RL	1.083719642	0.050160983	0.288826336
C1RL-AS1	1.188121042	0.09294091	0.388431113
C1S	1.37888364	0.181953334	0.525088415
C1orf105	-0.107016892	0.912647213	0.971991638
C1orf115	0.887813626	0.202687264	0.54979298
C1orf116	-2.339272574	0.007181209	0.098422583
C1orf122	-0.263095612	0.574804354	0.828352381
C1orf159	-0.323900064	0.515488812	0.794917552
C1orf162	1.410482752	0.042904649	0.267007191
C1orf174	-0.538292859	0.014295577	0.14691914
C1orf198	-0.09673999	0.830540772	0.943076182
C1orf21	0.012016637	0.955994155	0.985710466
C1orf21-DT	0.231684218	0.783436327	0.925870047
C1orf210	-1.002103761	0.315137398	0.657927939
C1orf216	0.005283172	0.986229223	0.995472387
C1orf220	0.807577347	0.234713754	0.586966686
C1orf226	-1.059159483	0.186201328	0.53036782
C1orf35	0.116762721	0.641912129	0.861229741
C1orf43	-0.493322128	0.085612208	0.373407093
C1orf50	-0.016459192	0.959065875	0.986580646
C1orf52	-0.169416123	0.515241662	0.794879275
C1orf53	-2.099781566	0.041149518	0.260297483
C1orf54	0.521430553	0.372297488	0.702486686
C1orf56	0.108115313	0.677583307	0.876923929
C1orf74	-1.921552764	0.064992507	0.3269565
C2	0.857002953	0.234013035	0.586434153
C20orf203	0.896895168	0.371266343	0.701777827
C20orf204	0.315042435	0.513481511	0.794428597
C20orf96	0.739968349	0.058398825	0.31087862
C21orf58	0.831742648	0.030713736	0.226232578
C21orf91	0.673273001	0.000612997	0.017993591
C22orf23	-0.516315934	0.289114301	0.636450095
C22orf31	0.775750095	0.388457429	0.714095396
C22orf39	0.057864286	0.820966062	0.939593263
C22orf46P	-0.442316807	0.29911166	0.645421615
C2CD2	-0.32979978	0.295493174	0.642155799
C2CD2L	-0.694873679	0.090295041	0.383349063
C2CD3	0.16182678	0.660061886	0.869620141
C2CD4A	-0.009026563	0.990240635	0.997578344
C2CD4B	-0.1894855	0.788683356	0.928024429
C2CD4C	-0.703029553	0.08900009	0.381310687
C2CD4D	-1.425146601	0.071751659	0.345113725
C2CD4D-AS1	-1.047630335	0.236235773	0.588197991
C2CD5	0.374251231	0.434713226	0.748412355
C2CD5-AS1	0.366688105	0.523329763	0.800027298
C2orf15	-0.479714575	0.519694311	0.797480613
C2orf42	-0.272318622	0.357542847	0.691959855
C2orf49	-0.062601311	0.78416229	0.926333267
C2orf49-DT	0.455575025	0.176531534	0.51838736
C2orf68	0.298034685	0.174575583	0.517118445
C2orf69	-0.549658351	0.057385774	0.308196658
C2orf72	-1.034854575	0.539101717	0.808386089
C2orf74	0.844274133	0.109459058	0.419689132
C2orf74-AS1	0.04684885	0.926533215	0.97721902
C2orf76	-0.021839725	0.966982855	0.989823685
C2orf80	0.255603325	0.890174752	0.965483101
C2orf81	0.08026121	0.906705732	0.969906026
C2orf88	1.166498279	0.013887668	0.144357198
C2orf92	-0.09175987	0.864086709	0.956121478
C3	3.196554096	0.008310325	0.106668704
C3AR1	-3.888450724	4.05E-06	0.000320768
C3orf18	-0.30044747	0.737725861	0.905967776
C3orf33	-0.815120973	0.046807035	0.279796559
C3orf38	-0.220032005	0.494420903	0.784902661
C3orf52	-1.465440412	0.020602132	0.182294315
C3orf62	0.624206695	0.054220529	0.299595583
C3orf70	-0.240793481	0.802764401	0.932862155
C3orf80	-1.469167072	0.265606545	0.61426532
C4A	-0.348274302	0.772024051	0.920719889
C4B	-0.510881073	0.689120217	0.882290161
C4orf33	-0.370307682	0.38235862	0.710819667
C4orf36	-0.913402896	0.159350344	0.498044632
C4orf46	0.2136939	0.39567605	0.719317985
C4orf54	-0.738116875	0.58792069	0.835473491
C5	0.281929458	0.604208202	0.844027283
C5AR1	-2.015416267	0.055222109	0.302818146
C5orf15	-0.471699973	0.019102099	0.173834596
C5orf22	-0.381905034	0.249642809	0.600142251
C5orf24	-0.243688027	0.044401434	0.27276288
C5orf34	0.466124546	0.111323156	0.422904711
C5orf34-AS1	0.35256525	0.256387515	0.60662629
C5orf46	-1.805440362	0.137341989	0.465765147
C5orf63	-0.339332049	0.44231157	0.753158657
C6orf118	-1.594905703	0.217743648	0.567370707
C6orf120	-0.369644471	0.063876839	0.324211476
C6orf132	-1.343284754	0.150635582	0.485283909
C6orf136	-0.131419073	0.569539266	0.825654225
C6orf141	-1.623032637	0.054362845	0.300199678
C6orf15	-1.148979516	0.19076733	0.536524319
C6orf163	0.79504542	0.078976353	0.361716657
C6orf47	-0.482559753	0.182228025	0.525464558
C6orf52	0.082819301	0.875274372	0.960327256
C6orf62	-0.760431972	0.003484528	0.060417079
C6orf89	-0.241840891	0.161252614	0.501188323
C7	4.91530173	1.75E-06	0.000152258
C7orf25	-0.459896088	0.226952654	0.57780197
C7orf57	-2.937073401	0.037498014	0.2489064
C8G	-0.124580336	0.8643353	0.956280275
C8orf33	-0.794422699	0.000376888	0.012359903
C8orf34	0.694006564	0.456596764	0.761790789
C8orf34-AS1	0.432133553	0.742702382	0.908401724
C8orf44	0.263328016	0.524027838	0.800207537
C8orf44-SGK3	0.815919791	0.196149968	0.543150095
C8orf48	-0.856054874	0.082936806	0.368898534
C8orf58	-0.690038705	0.030874761	0.2264548
C8orf76	-0.269343742	0.379329882	0.708630112
C8orf82	-0.483081204	0.039806368	0.255833817
C8orf88	0.566670725	0.462689315	0.765930715
C9orf163	-0.493685129	0.308242313	0.654231148
C9orf40	-0.198977766	0.470939543	0.771657421
C9orf43	-0.720124651	0.300279004	0.6471523
C9orf50	1.000778933	0.258047209	0.607324677
C9orf72	0.016518169	0.971239337	0.990948325
C9orf78	-0.508268199	0.022857725	0.192163259
C9orf85	0.269967314	0.392249634	0.717521165
C9orf85P2	0.618890567	0.325813739	0.667443911
CA10	0.4516666	0.672488015	0.87497443
CA11	0.470698537	0.104908813	0.411163932
CA12	-1.478051182	0.031295784	0.22748819
CA13	-0.304141778	0.533615545	0.805050412
CA14	0.304659718	0.757124832	0.914588113
CA2	-1.478307441	0.001760366	0.038098002
CA3	2.092195517	0.037202217	0.248119296
CA3-AS1	-1.138786038	0.079808332	0.362596596
CA5B	0.014786124	0.970837104	0.99078605
CA5BP1	-0.863109622	0.004081515	0.067435466
CA6	9.712681322	8.47E-14	2.80E-11
CA8	-1.977098002	NA	NA
CA9	-1.885335712	0.042277765	0.264614029
CAAP1	-0.392525179	0.177861788	0.519958626
CAB39	-0.532040955	0.158186447	0.496405433
CAB39L	-1.581590358	0.001246631	0.029815932
CABCOCO1	-0.713007292	0.46763643	0.769570584
CABIN1	-0.053522714	0.805027476	0.933578828
CABLES1	2.276652284	1.20E-05	0.000843768
CABLES2	-0.106644563	0.780976121	0.924824097
CABP1	-1.128861277	0.282071633	0.629878766
CABP7	0.188690243	0.790843057	0.928857014
CABYR	-0.898691426	0.019700811	0.177161296
CACFD1	-0.697524294	0.079391463	0.362156395
CACHD1	0.206253932	0.573773359	0.827788092
CACNA1A	0.762921744	0.391630937	0.717110129
CACNA1B	-1.107628367	0.278904221	0.627095209
CACNA1C	-0.505491465	0.43032756	0.745679076
CACNA1C-AS4	-0.440094546	0.507618192	0.790685383
CACNA1D	0.710077877	0.152642496	0.488501058
CACNA1E	-0.392857089	0.747286456	0.910520872
CACNA1G	0.527479681	0.568021008	0.825037367
CACNA1G-AS1	0.551644813	0.612185383	0.847398234
CACNA1H	0.427467471	0.609183018	0.846198588
CACNA1I	-2.270780378	0.022418998	0.189789849
CACNA1S	1.804066846	0.171428066	0.513268995
CACNA2D1	0.710656412	0.408242657	0.729616953
CACNA2D2	0.200603435	NA	NA
CACNA2D3	-0.07360308	0.943370494	0.982487728
CACNA2D4	4.066487576	4.82E-07	4.90E-05
CACNB1	0.131095206	0.875162193	0.960327256
CACNB2	0.618927443	0.29352683	0.640201539
CACNB2-AS1	0.738480547	0.049283735	0.285767788
CACNB2-AS2	0.243379773	0.764431486	0.917408511
CACNB3	-0.129916284	0.655523494	0.867431694
CACNB4	0.689981101	0.326198062	0.667448492
CACNG1	0.881510217	0.487106905	0.780402067
CACNG2	-1.582661778	0.352358799	0.687500712
CACNG4	-1.05364333	0.281961274	0.629842073
CACNG5	-0.359313242	0.812385825	0.936311702
CACNG6	-0.348198556	0.790915906	0.928857014
CACNG7	-1.633734038	NA	NA
CACNG8	-1.336109418	0.409427544	0.729950424
CACTIN	-0.339830844	0.180582503	0.52287339
CACUL1	-0.215771512	0.357745594	0.692105395
CACYBP	0.092985742	0.716478459	0.895895341
CAD	-0.275029887	0.558387874	0.819416084
CADM1	-0.44059416	0.063133579	0.322055569
CADM1-AS1	0.242776623	0.498206796	0.786263073
CADM2	1.075949615	0.307539004	0.654019348
CADM3	-2.016629491	0.142331632	0.473251377
CADM4	-1.413775307	0.003873291	0.064915067
CADPS	-1.088286593	0.446391572	0.755494719
CADPS2	2.636688902	3.46E-06	0.000279726
CAHM	0.565071441	0.329901678	0.669699607
CALB1	-0.659848618	0.730440278	0.902807517
CALB2	-2.319251541	0.002203326	0.044669215
CALCB	-1.676358812	0.014261355	0.146763905
CALCOCO1	0.931658822	1.88E-05	0.00119968
CALCOCO2	0.010238863	0.96853271	0.990351902
CALCRL	1.348757621	0.019689455	0.177161296
CALCRL-AS1	0.110278	0.875230629	0.960327256
CALD1	-0.204698869	0.706596013	0.890808916
CALHM2	1.40654797	0.022900345	0.192432677
CALHM4	8.213428158	2.24E-08	3.12E-06
CALHM5	0.842612603	0.446389234	0.755494719
CALHM6	-1.478571049	0.023575698	0.196385027
CALM1	-0.695745204	0.020094608	0.179285275
CALM2	-0.5576422	0.036386652	0.245104908
CALM2P2	0.081648811	0.882612542	0.962419121
CALM3	-0.439121379	0.128847123	0.45168461
CALML3	2.222000765	0.091780137	0.386274248
CALML3-AS1	0.801550875	0.205386268	0.553383233
CALML4	0.396056868	0.503027312	0.788150893
CALML5	0.33735245	0.697352921	0.886584152
CALML6	0.676084545	0.45226968	0.75861768
CALN1	-0.137967576	0.800840913	0.932093506
CALR	-0.473629654	0.123698332	0.442717099
CALU	-0.562064216	0.169367394	0.511004853
CALY	-0.379263075	0.718750447	0.897293976
CAMK1	-0.173078751	0.799903084	0.931874806
CAMK1D	-0.455774736	0.102011384	0.406015568
CAMK1G	-0.990882049	0.398554715	0.721369765
CAMK2A	0.32250021	0.717996429	0.896810386
CAMK2B	-0.493842892	0.64536878	0.862217861
CAMK2D	0.108851896	0.762239526	0.916684831
CAMK2G	-0.267099085	0.434911871	0.748535947
CAMK2N1	0.106278845	0.832087797	0.943400196
CAMK4	-0.675739088	0.266918792	0.614933254
CAMKK1	-0.138732783	0.688725657	0.882290161
CAMKK2	0.03952297	0.90096672	0.967385785
CAMKMT	0.084814334	0.837349142	0.945303605
CAMKV	-1.10384685	NA	NA
CAMLG	0.3230336	0.102066178	0.406056067
CAMSAP1	-0.411216571	0.420394477	0.736367999
CAMSAP1-DT	-0.304698255	0.568770575	0.825270507
CAMSAP2	-0.110239142	0.776132964	0.922417181
CAMSAP3	-0.637658845	0.204763022	0.552631096
CAMTA1	-0.691741338	0.201196253	0.547715332
CAMTA1-DT	-0.270270193	0.664472172	0.871455397
CAMTA2	-0.335891548	0.201404002	0.547840821
CAMTA2-AS1	0.330595407	0.402500565	0.724692134
CAND1	-0.177285881	0.47603425	0.773971145
CAND2	0.487090582	0.444369655	0.754485507
CANT1	-0.977804627	0.005100701	0.078543035
CANX	-0.840893643	0.000651794	0.018741388
CAP1	-1.253783524	0.021895195	0.187183863
CAP1P1	-0.433596451	0.48312289	0.77798876
[truncated: 16,446 more rows]
